# Supplementary material for: Molecular and Cellular Adaptations in Hippocampal Parvalbumin Neurons Mediate Behavioral Responses to Chronic Social Stress
Source: Front Mol Neurosci. 2022 Jun 24;15:898851. doi: 10.3389/fnmol.2022.898851 (PMC9268684; doi:10.3389/fnmol.2022.898851)
Supplement: Supplementary file 3 [file Table_2.xlsx]

## Sheet: Original
Row.names	C11	C1	C6	C9	CI12	CI13	CI14	R3	R5	R7	R8	S10	S2	S4	GeneSymbol.x	location	CTRL_meanRPKM	CTRLIN_meanRPKM	RES_meanRPKM	STR_meanRPKM	CTRL-CTRLIN_logFC	CTRL-CTRLIN_logCPM	CTRL-CTRLIN_LR	CTRL-CTRLIN_PValue	CTRL-CTRLIN_FDR	CTRL-RES_logFC	CTRL-RES_logCPM	CTRL-RES_LR	CTRL-RES_PValue	CTRL-RES_FDR	CTRL-STR_logFC	CTRL-STR_logCPM	CTRL-STR_LR	CTRL-STR_PValue	CTRL-STR_FDR	RES-STR_logFC	RES-STR_logCPM	RES-STR_LR	RES-STR_PValue	RES-STR_FDR	GeneSymbol.y
ENSMUSG00000000001	11.5657	8.04703	8.34236	9.41978	19.4799	18.6357	17.3235	9.51241	10.1217	9.29167	9.69328	10.4062	7.1661	7.98101	Gnai3	chr3:108107280-108146146	9.34371	18.4797	9.65476	8.51776	-0.809831	5.17267	29.7463	4.92e-08	2.43e-07	-0.0480675	5.17267	0.11986	0.729187	0.999889	0.138089	5.17267	0.841095	0.359084	0.748397	0.186156	5.17267	1.52735	0.216511	0.512519	Gnai3
ENSMUSG00000000003	0	0	0	0	0	0	0	0	0	0	0	0	0	0	Pbsn	chrX:77837901-77853623	0	0	0	0	NA	NA	NA	NA	NA	NA	NA	NA	NA	NA	NA	NA	NA	NA	NA	NA	NA	NA	NA	NA	Pbsn
ENSMUSG00000000028	0.781146	0.842777	0.700786	0.835836	1.33859	0.973289	1.26453	0.927854	0.927751	1.4055	0.864144	1.25548	0.797906	0.992525	Cdc45	chr16:18780447-18811987	0.790136	1.19214	1.03131	1.0153	-0.421074	1.17828	2.47677	0.115539	0.163264	-0.391026	1.17828	2.45361	0.117255	0.999889	-0.358698	1.17828	1.77718	0.182496	0.606532	0.032328	1.17828	0.0145758	0.903905	0.959869	Cdc45
ENSMUSG00000000031	0	0	0	0.0142982	0	0.00721914	0.0225104	0	0	0	0.00656342	0.0214125	0.0619805	0	H19	chr7:142575529-142578143	0.00357455	0.00990985	0.00164085	0.0277977	NA	NA	NA	NA	NA	NA	NA	NA	NA	NA	NA	NA	NA	NA	NA	NA	NA	NA	NA	NA	H19
ENSMUSG00000000037	0.00775125	0	0.00935532	0.0613701	0.0687372	0.092957	0.181525	0.176775	0.0702433	0.0720576	0.0589034	0.0807655	0.0295589	0.0264523	Scml2	chrX:161117193-161258213	0.0196192	0.114406	0.0944948	0.0455922	-2.34654	-1.2112	8.36234	0.00383078	0.00784914	-2.24529	-1.2112	8.38287	0.00378775	0.999889	-1.19066	-1.2112	2.13204	0.144249	0.56682	1.05463	-1.2112	1.70564	0.191553	0.482651	Scml2
ENSMUSG00000000049	1.31053	0.736603	0.811678	0.914906	1.75073	1.65437	1.6302	0.955063	1.38726	0.744632	0.986456	0.934662	0.901824	0.645634	Apoh	chr11:108343354-108414396	0.943429	1.67843	1.01835	0.827373	-0.656888	0.816643	5.16708	0.0230188	0.0390537	-0.109336	0.816643	0.160918	0.688312	0.999889	0.195822	0.816643	0.429915	0.51203	0.836221	0.305158	0.816643	1.04814	0.305937	0.603709	Apoh
ENSMUSG00000000056	13.3242	15.455	15.3952	15.6451	17.5503	20.9255	19.498	16.9158	15.6755	17.7613	16.4107	13.2242	13.9798	15.1736	Narf	chr11:121237253-121255856	14.9549	19.3246	16.6908	14.1259	-0.19548	6.2796	2.81988	0.0931033	0.134848	-0.160382	6.2796	2.20007	0.138005	0.999889	0.0831808	6.2796	0.504779	0.477408	0.816366	0.243563	6.2796	4.30724	0.0379504	0.215731	Narf
ENSMUSG00000000058	6.58406	8.05897	6.706	5.92375	10.0324	13.4783	13.0378	9.20573	5.98124	6.17326	8.45877	7.39646	5.46143	6.79858	Cav2	chr6:17281185-17289115	6.8182	12.1828	7.45475	6.55216	-0.66436	4.73819	14.8314	0.000117563	0.000328006	-0.128837	4.73819	0.639276	0.423973	0.999889	0.0575991	4.73819	0.109005	0.741279	0.926873	0.186436	4.73819	1.13852	0.285964	0.584883	Cav2
ENSMUSG00000000078	8.98745	10.4812	8.30408	8.90308	10.3971	11.1709	12.5731	6.99718	8.69381	7.81404	9.48799	10.3299	9.36656	7.97725	Klf6	chr13:5861482-5870394	9.16896	11.3804	8.24825	9.22457	-0.138204	5.30194	1.01562	0.313559	0.386564	0.150084	5.30194	1.38711	0.238894	0.999889	-0.00476855	5.30194	0.00120113	0.972353	0.994319	-0.154852	5.30194	1.27124	0.259534	0.559256	Klf6
ENSMUSG00000000085	2.07227	2.50906	2.02296	2.47204	5.96856	6.34141	5.92583	2.11011	2.57427	2.31758	1.98557	1.87675	2.17001	2.00718	Scmh1	chr4:120405281-120530186	2.26908	6.0786	2.24688	2.01798	-1.24799	4.51541	73.6735	9.22e-18	1.42e-16	0.0111958	4.51541	0.00673226	0.934607	0.999889	0.171046	4.51541	1.33156	0.248528	0.666129	0.15985	4.51541	1.16455	0.280523	0.579158	Scmh1
ENSMUSG00000000088	1690.94	1849.26	1834.19	1486.08	441.493	435.491	458.575	1594.12	1410.94	1530.1	1449.62	1550.11	1866.08	2075.71	Cox5a	chr9:57521274-57532426	1715.12	445.186	1496.2	1830.64	2.11835	9.94759	307.627	7.18e-69	5.13e-66	0.194165	9.94759	3.47733	0.0622151	0.999889	-0.0958946	9.94759	0.729788	0.392952	0.767027	-0.29006	9.94759	6.70969	0.00958903	0.105382	Cox5a
ENSMUSG00000000093	0.264232	0.288327	0.301921	0.360105	0.209898	0.146398	0.265059	0.349874	0.248144	0.218228	0.429355	0.41088	0.47303	0.297127	Tbx2	chr11:85832551-85841948	0.303646	0.207118	0.3114	0.393679	0.725939	0.190258	4.02395	0.0448584	0.0706177	-0.0322791	0.190258	0.00992714	0.920634	0.999889	-0.367027	0.190258	1.12005	0.289908	0.698413	-0.334748	0.190258	0.935244	0.333504	0.628866	Tbx2
ENSMUSG00000000094	0	0	0	0	0	0.0352445	0.0104665	0	0	0	0.109862	0.00995597	0	0	Tbx4	chr11:85886422-85916097	0	0.015237	0.0274656	0.00331866	NA	NA	NA	NA	NA	NA	NA	NA	NA	NA	NA	NA	NA	NA	NA	NA	NA	NA	NA	NA	Tbx4
ENSMUSG00000000103	0	0	0	0	0	0	0	0	0	0	0	0	0	0	Zfy2	chrY:2106015-2170409	0	0	0	0	NA	NA	NA	NA	NA	NA	NA	NA	NA	NA	NA	NA	NA	NA	NA	NA	NA	NA	NA	NA	Zfy2
ENSMUSG00000000120	0.0273476	0.00933499	0.0165035	0.00984195	0.0562981	0.0347843	0.0878032	0.0649675	0.0354041	0.0574068	0.0451782	0.0196519	0.0805863	0.0979939	Ngfr	chr11:95568818-95587735	0.015757	0.0596285	0.0507392	0.0660774	NA	NA	NA	NA	NA	NA	NA	NA	NA	NA	NA	NA	NA	NA	NA	NA	NA	NA	NA	NA	Ngfr
ENSMUSG00000000125	0.806777	0.501977	0.309684	0.953732	1.48457	1.23029	2.07144	0.150416	0.515616	1.69508	0.339104	0.72652	0.355808	0.350254	Wnt3	chr11:103774150-103817957	0.643043	1.59543	0.675054	0.477528	-1.13178	1.32805	4.38354	0.0362875	0.0586271	-0.0862324	1.32805	0.0290919	0.864567	0.999889	0.440786	1.32805	0.634994	0.425529	0.785748	0.527018	1.32805	0.905745	0.341246	0.6349	Wnt3
ENSMUSG00000000126	0.448221	0.0579785	0.363024	0.550144	1.25967	1.72318	2.13857	0.242103	0.325255	0.483884	0.444278	0.58485	0.230628	0.144911	Wnt9a	chr11:59306928-59333552	0.354842	1.70714	0.37388	0.32013	-2.08204	1.06265	17.2903	3.21e-05	9.97e-05	-0.0736625	1.06265	0.0249382	0.874521	0.999889	0.169576	1.06265	0.111667	0.738254	0.926029	0.243239	1.06265	0.229801	0.631672	0.834462	Wnt9a
ENSMUSG00000000127	7.02795	6.08078	6.94717	5.62977	7.51967	7.80506	7.59999	5.35468	6.57788	5.67978	6.49992	8.5455	6.552	5.70428	Fer	chr17:63863062-64139496	6.42142	7.64157	6.02806	6.93392	-0.0775523	4.53363	0.256601	0.612465	0.678951	0.0891855	4.53363	0.393935	0.530238	0.999889	-0.105208	4.53363	0.471774	0.492172	0.825397	-0.194394	4.53363	1.61383	0.203954	0.497376	Fer
ENSMUSG00000000131	7.4984	7.3899	6.54116	7.60226	11.7699	11.0178	10.9797	7.39638	6.89664	6.69482	8.15366	4.95397	4.54732	5.11843	Xpo6	chr7:126101715-126200501	7.25793	11.2558	7.28538	4.87324	-0.459349	6.19028	16.5282	4.79e-05	0.000144013	-0.00576532	6.19028	0.0029953	0.956354	0.999889	0.576217	6.19028	24.8666	6.14e-07	0.00104053	0.581982	6.19028	25.3712	4.73e-07	0.000477268	Xpo6
ENSMUSG00000000134	4.18402	3.42143	3.79969	4.02106	5.08724	4.77418	4.92377	4.4255	3.66067	4.6277	4.56411	2.90852	4.16629	3.49701	Tfe3	chrX:7762560-7775202	3.85655	4.9284	4.3195	3.52394	-0.179385	5.26006	1.62829	0.201939	0.265172	-0.164537	5.26006	1.58833	0.207565	0.999889	0.132785	5.26006	0.879493	0.348341	0.74017	0.297323	5.26006	4.38912	0.036169	0.211051	Tfe3
ENSMUSG00000000142	0.62758	0.519976	0.635228	0.572853	0.79414	0.845927	0.762873	0.447268	0.562262	0.633886	0.554197	0.713365	0.676435	0.525692	Axin2	chr11:108920349-108950783	0.588909	0.80098	0.549403	0.638497	-0.269188	1.80833	1.52817	0.216387	0.281024	0.096876	1.80833	0.225712	0.634721	0.999889	-0.110168	1.80833	0.25171	0.615873	0.883684	-0.207044	1.80833	0.889955	0.345489	0.63875	Axin2
ENSMUSG00000000148	3.11387	2.77744	2.32399	3.29603	4.84483	5.01049	4.85065	2.70291	3.44792	3.52171	3.49716	3.1756	2.21012	2.32136	Brat1	chr5:140705011-140719379	2.87783	4.90199	3.29243	2.56902	-0.593745	4.3656	12.849	0.000337654	0.000864983	-0.196406	4.3656	1.61121	0.204322	0.999889	0.169138	4.3656	1.01205	0.314413	0.71939	0.365545	4.3656	4.70416	0.0300897	0.191405	Brat1
ENSMUSG00000000149	16.0837	17.0965	18.4215	16.5208	76.5869	70.1344	74.8192	16.2796	21.7906	15.214	17.2501	18.9324	16.1871	14.1456	Gna12	chr5:140758408-140830431	17.0306	73.8468	17.6336	16.4217	-1.94288	6.58868	215.479	8.76e-49	1.37e-46	-0.0516343	6.58868	0.177762	0.673304	0.999889	0.0573999	6.58868	0.187638	0.66489	0.901495	0.109034	6.58868	0.676258	0.410878	0.691488	Gna12
ENSMUSG00000000154	0.00914238	0.0187243	0	0.0592236	0.0694916	0.239215	0	0	0.0976447	0.131597	0.135929	0.354764	0.237708	0.0374396	Slc22a18	chr7:143473736-143499334	0.0217726	0.102902	0.0912928	0.209971	NA	NA	NA	NA	NA	NA	NA	NA	NA	NA	NA	NA	NA	NA	NA	NA	NA	NA	NA	NA	Slc22a18
ENSMUSG00000000157	0	0	0	0	0	0	0.0121241	0	0	0	0	0	0	0	Itgb2l	chr16:96422288-96443619	0	0.00404137	0	0	NA	NA	NA	NA	NA	NA	NA	NA	NA	NA	NA	NA	NA	NA	NA	NA	NA	NA	NA	NA	Itgb2l
ENSMUSG00000000159	46.0466	25.958	10.6813	83.9546	71.1745	66.3099	122.837	10.112	16.7776	194.866	14.9437	58.0435	29.3988	21.609	Igsf5	chr16:96361668-96422121	41.6601	86.7739	59.1748	36.3505	-0.873817	7.24396	1.49707	0.221123	0.286135	-0.522708	7.24396	0.61311	0.433619	0.999889	0.216882	7.24396	0.090229	0.763886	0.936247	0.739591	7.24396	1.02193	0.312063	0.608749	Igsf5
ENSMUSG00000000167	1.25072	2.98469	1.9358	1.00673	1.05042	1.03486	0.797218	2.27088	1.52883	1.64761	1.55518	3.35232	3.16486	2.30372	Pih1d2	chr9:50617321-50625000	1.79449	0.96083	1.75062	2.9403	1.0672	2.40142	12.0719	0.000511865	0.00126408	0.0301197	2.40142	0.0120456	0.912606	0.999889	-0.711514	2.40142	5.88418	0.0152775	0.309052	-0.741634	2.40142	6.39633	0.0114356	0.115883	Pih1d2
ENSMUSG00000000168	56.9727	46.9589	47.5768	54.7741	51.4864	49.4298	51.2491	55.9466	55.3332	57.299	57.8065	45.4369	39.2402	42.9752	Dlat	chr9:50634633-50659780	51.5706	50.7218	56.5963	42.5508	0.198562	7.9606	2.98714	0.0839281	0.123097	-0.135015	7.9606	1.62338	0.202621	0.999889	0.280448	7.9606	5.93496	0.0148434	0.307519	0.415463	7.9606	12.9496	0.000319982	0.019676	Dlat
ENSMUSG00000000171	218.575	261.634	244.552	215.786	153.558	158.572	159.451	254.586	232.902	227.819	218.018	216.54	239.762	252.65	Sdhd	chr9:50596357-50603812	235.136	157.194	233.332	236.317	0.753721	8.14514	42.0161	9.05e-11	6.48e-10	0.00884832	8.14514	0.00700712	0.933288	0.999889	-0.0075524	8.14514	0.0043758	0.947259	0.988643	-0.0164007	8.14514	0.0206431	0.885756	0.953621	Sdhd
ENSMUSG00000000182	0.0692684	0	0.0470267	0.0654376	0.00822675	0.0377592	0.0588695	0.1481	0.016814	0.0778957	0.068659	0.0466652	0.00900513	0.0265937	Fgf23	chr6:127072902-127081408	0.0454332	0.0349518	0.0778672	0.0274213	NA	NA	NA	NA	NA	NA	NA	NA	NA	NA	NA	NA	NA	NA	NA	NA	NA	NA	NA	NA	Fgf23
ENSMUSG00000000183	0	0.117498	0	0	0	0	0	0	0	0	0	0	0.0132592	0	Fgf6	chr6:127015586-127028187	0.0293745	0	0	0.00441973	NA	NA	NA	NA	NA	NA	NA	NA	NA	NA	NA	NA	NA	NA	NA	NA	NA	NA	NA	NA	Fgf6
ENSMUSG00000000184	9.28456	12.5632	9.61649	8.28104	18.041	16.9586	14.7231	9.13419	11.8932	8.20156	9.54969	12.7488	10.3639	11.7676	Ccnd2	chr6:127125162-127152193	9.93633	16.5742	9.69465	11.6268	-0.56743	6.04031	14.5866	0.000133867	0.000369885	0.0321075	6.04031	0.0536648	0.816805	0.999889	-0.22683	6.04031	2.31207	0.128373	0.547445	-0.258938	6.04031	3.0156	0.0824671	0.318793	Ccnd2
ENSMUSG00000000194	1.05427	1.01832	1.18632	1.21114	1.27144	1.4288	1.35986	1.24972	1.12049	1.05477	0.984149	0.840303	1.16829	1.11863	Gpr107	chr2:31152316-31218775	1.11751	1.35337	1.10228	1.04241	-0.101131	3.55381	0.33597	0.562165	0.633174	0.0197932	3.55381	0.014928	0.902756	0.999889	0.101669	3.55381	0.33499	0.562735	0.863609	0.0818756	3.55381	0.217579	0.640891	0.839642	Gpr107
ENSMUSG00000000197	2.78812	1.55982	1.9683	2.08783	3.42513	3.43439	3.50711	1.73061	1.89477	1.8847	2.36973	1.76797	1.79769	2.06344	Nalcn	chr14:123276634-123627144	2.10102	3.45554	1.96995	1.87636	-0.542778	4.02341	8.92974	0.00280564	0.00591322	0.0928063	4.02341	0.298611	0.584754	0.999889	0.164593	4.02341	0.798153	0.371646	0.755088	0.071787	4.02341	0.152275	0.696371	0.866537	Nalcn
ENSMUSG00000000202	1.07438	1.2617	1.02607	0.909872	3.02962	2.92829	3.05479	0.842967	1.38291	1.5252	1.10889	1.29088	1.14301	1.04948	Btbd17	chr11:114791217-114795945	1.06801	3.00424	1.21499	1.16112	-1.31948	2.27816	34.0789	5.29e-09	2.97e-08	-0.193522	2.27816	0.821806	0.364653	0.999889	-0.117932	2.27816	0.260773	0.60959	0.880833	0.0755901	2.27816	0.107401	0.743123	0.890232	Btbd17
ENSMUSG00000000204	0.00395732	0	0.0071644	0	0.00375997	0.0172576	0	0.00376044	0.00768472	0	0	0.00426559	0	0.00405148	Slfn4	chr11:83175186-83190216	0.00278043	0.00700584	0.00286129	0.00277236	NA	NA	NA	NA	NA	NA	NA	NA	NA	NA	NA	NA	NA	NA	NA	NA	NA	NA	NA	NA	Slfn4
ENSMUSG00000000214	3.33533	2.75554	3.88522	3.56513	1.03529	0.50705	0.549607	3.826	3.69646	4.78182	4.48481	4.02484	4.24967	3.00656	Th	chr7:142892752-142931128	3.38531	0.697316	4.19727	3.76036	2.44464	2.91872	86.3414	1.51e-20	2.97e-19	-0.31169	2.91872	2.0461	0.152596	0.999889	-0.144249	2.91872	0.37642	0.539525	0.850842	0.167442	2.91872	0.504482	0.477538	0.742234	Th
ENSMUSG00000000215	0.193909	0.357426	0.526583	0.104677	0.939617	0.739918	0.725113	0.0921308	0.131793	0.36634	0.461287	0.773351	0.403341	0.198523	Ins2	chr7:142678656-142743381	0.295649	0.801549	0.262888	0.458405	NA	NA	NA	NA	NA	NA	NA	NA	NA	NA	NA	NA	NA	NA	NA	NA	NA	NA	NA	NA	Ins2
ENSMUSG00000000216	0.0157539	0	0.00475351	0	0.00498941	0.0171753	0.0595059	0	0	0.0141728	0	0	0	0	Scnn1g	chr7:121734479-121768475	0.00512685	0.0272235	0.0035432	0	NA	NA	NA	NA	NA	NA	NA	NA	NA	NA	NA	NA	NA	NA	NA	NA	NA	NA	NA	NA	Scnn1g
ENSMUSG00000000223	2.5232	1.76582	2.56661	2.43867	3.69201	3.72187	3.65828	2.23363	2.29655	2.3377	2.56106	2.44263	2.19256	2.03049	Drp2	chrX:134404551-134456573	2.32357	3.69072	2.35724	2.22189	-0.492199	4.4664	10.9796	0.000921201	0.00215139	-0.0207321	4.4664	0.0223274	0.88122	0.999889	0.0701459	4.4664	0.217812	0.640712	0.893754	0.0908781	4.4664	0.365742	0.545334	0.782647	Drp2
ENSMUSG00000000244	0.0441197	0	0	0	0.078599	0.120251	0.0437456	0	0.0374833	0.0694606	0.00546644	0	0.04015	0	Tspan32	chr7:143005046-143019644	0.0110299	0.0808654	0.0281026	0.0133833	NA	NA	NA	NA	NA	NA	NA	NA	NA	NA	NA	NA	NA	NA	NA	NA	NA	NA	NA	NA	Tspan32
ENSMUSG00000000247	3.08197	3.60274	3.84167	3.57065	14.1216	14.3446	13.455	3.48923	4.36716	3.41275	3.59353	3.59568	4.01968	3.42251	Lhx2	chr2:38339281-38369733	3.52426	13.9737	3.71567	3.67929	-1.81348	4.63714	169.771	8.3e-39	6.5e-37	-0.0777044	4.63714	0.35592	0.550781	0.999889	-0.0586575	4.63714	0.173617	0.676917	0.904633	0.0190469	4.63714	0.0183124	0.892356	0.955288	Lhx2
ENSMUSG00000000248	0	0	0	0	0	0	0	0	0	0	0	0	0	0.00575119	Clec2g	chr6:128934381-128984707	0	0	0	0.00191706	NA	NA	NA	NA	NA	NA	NA	NA	NA	NA	NA	NA	NA	NA	NA	NA	NA	NA	NA	NA	Clec2g
ENSMUSG00000000253	68.7784	67.8699	67.9275	65.447	59.2945	61.1094	56.5338	67.8215	77.4498	74.4501	72.0424	75.24	66.485	69.6327	Gmpr	chr13:45507444-45553800	67.5057	58.9792	72.941	70.4526	0.368195	6.99535	11.3466	0.00075588	0.00180329	-0.114266	6.99535	1.2959	0.254963	0.999889	-0.0592762	6.99535	0.299306	0.584318	0.87064	0.0549902	6.99535	0.256815	0.612317	0.824107	Gmpr
ENSMUSG00000000263	0.130129	0.0599659	0.0412279	0.154544	0.0556379	0.0354677	0.12534	0.0309138	0	0.199018	0.0902891	0.0280532	0.0879698	0.0399677	Glra1	chr11:55514238-55608198	0.0964668	0.0721484	0.0800552	0.0519969	NA	NA	NA	NA	NA	NA	NA	NA	NA	NA	NA	NA	NA	NA	NA	NA	NA	NA	NA	NA	Glra1
ENSMUSG00000000266	2.15642	2.35296	1.97303	2.73363	2.44247	2.64222	2.98538	1.93693	1.88703	2.46766	2.60753	2.41829	1.84814	2.05513	Mid2	chrX:140664599-140767715	2.30401	2.69002	2.22479	2.10719	-0.0480246	4.23459	0.077775	0.780336	0.826538	0.0487573	4.23459	0.0932453	0.760091	0.999889	0.132768	4.23459	0.588271	0.443089	0.797446	0.084011	4.23459	0.236017	0.627098	0.831999	Mid2
ENSMUSG00000000275	0.556856	0.209648	0.415117	0.300605	0.389034	0.39283	0.371183	0.171196	0.389607	0.142432	0.403145	0.244213	0.198726	0.136937	Trim25	chr11:88999376-89020293	0.370557	0.384349	0.276595	0.193292	0.12211	0.847392	0.102272	0.74912	0.799646	0.425121	0.847392	1.43583	0.230815	0.999889	0.947245	0.847392	5.75213	0.0164687	0.316033	0.522124	0.847392	1.77036	0.183338	0.472629	Trim25
ENSMUSG00000000276	1.81655	1.81036	1.9105	1.90059	2.77755	2.62972	2.51259	2.38995	1.48012	1.80103	2.4484	1.56039	2.12883	2.19722	Dgke	chr11:89035179-89066850	1.8595	2.63995	2.02988	1.96215	-0.331928	4.1319	3.47845	0.0621728	0.0943759	-0.125035	4.1319	0.569097	0.450618	0.999889	-0.0776763	4.1319	0.188332	0.664308	0.901495	0.047359	4.1319	0.0698916	0.791495	0.913663	Dgke
ENSMUSG00000000278	3.67761	3.84272	4.02734	2.4826	3.1882	3.41333	2.9791	4.35585	3.34533	3.07268	3.53389	3.70574	3.72355	2.47685	Scpep1	chr11:88924020-88955465	3.50757	3.19354	3.57694	3.30204	0.306953	2.84893	2.00842	0.156428	0.212754	-0.0293227	2.84893	0.0217547	0.882742	0.999889	0.0922023	2.84893	0.182845	0.668939	0.902545	0.121525	2.84893	0.317773	0.572949	0.800697	Scpep1
ENSMUSG00000000282	2.34903	2.23517	2.87612	2.48849	3.32525	3.11241	2.75417	2.35474	2.39945	1.99113	2.36201	2.85035	2.78198	2.16165	Mnt	chr11:74830920-74845725	2.4872	3.06394	2.27683	2.59799	-0.127206	3.57239	0.558868	0.454717	0.529679	0.127938	3.57239	0.653164	0.418984	0.999889	-0.0566902	3.57239	0.110247	0.739864	0.92666	-0.184628	3.57239	1.17188	0.279016	0.577905	Mnt
ENSMUSG00000000290	0.226439	0.121211	0.0698775	0.0611188	0.215146	0.314198	0.484028	0.0831351	0.284819	0.138895	0.117324	0.155322	0.272969	0.0368815	Itgb2	chr10:77530252-77565708	0.119662	0.337791	0.156043	0.155058	NA	NA	NA	NA	NA	NA	NA	NA	NA	NA	NA	NA	NA	NA	NA	NA	NA	NA	NA	NA	Itgb2
ENSMUSG00000000295	2.78413	3.19484	3.55342	3.32485	5.92	5.9682	5.93443	3.35594	3.56812	4.0913	3.64698	4.7524	4.86475	4.33514	Hddc2	chr10:31313383-31328204	3.21431	5.94088	3.66558	4.65076	-0.7119	3.88399	22.6825	1.91e-06	7.34e-06	-0.192235	3.88399	1.88176	0.170134	0.999889	-0.529026	3.88399	12.4232	0.000424026	0.0826781	-0.336791	3.88399	5.04761	0.02466	0.173601	Hddc2
ENSMUSG00000000296	10.9711	9.1021	8.01221	14.6155	42.9443	40.8025	45.4718	6.72635	8.18487	29.0747	8.76108	15.7275	10.0565	8.10997	Tpd52l1	chr10:31332376-31445958	10.6752	43.0729	13.1867	11.298	-1.8352	4.50654	24.6393	6.91e-07	2.85e-06	-0.316201	4.50654	0.853339	0.355609	0.999889	-0.0703695	4.50654	0.0363316	0.848832	0.961099	0.245831	4.50654	0.43892	0.507644	0.759979	Tpd52l1
ENSMUSG00000000301	1.08244	1.7659	1.20959	1.32986	1.21288	1.24522	1.142	1.31234	1.25395	1.38348	1.16911	1.52081	1.74688	1.81897	Pemt	chr11:59970614-60046489	1.34695	1.20003	1.27972	1.69556	0.337534	1.54925	2.08039	0.149202	0.204042	0.0689403	1.54925	0.103531	0.747633	0.999889	-0.333422	1.54925	2.1161	0.145758	0.569068	-0.402362	1.54925	3.08609	0.0789644	0.312146	Pemt
ENSMUSG00000000303	0.0137356	0	0	0.0148296	0.0261011	0.0187186	0.0311294	0.0195783	0.0266731	0	0.10211	0.0148055	0.0428561	0	Cdh1	chr8:106603351-106670246	0.0071413	0.0253164	0.0370904	0.0192205	NA	NA	NA	NA	NA	NA	NA	NA	NA	NA	NA	NA	NA	NA	NA	NA	NA	NA	NA	NA	Cdh1
ENSMUSG00000000305	0.476486	0.788725	0.488433	0.819813	0.91785	0.61436	0.857983	0.928302	0.633758	1.15094	0.608158	0.680113	0.708263	0.719483	Cdh4	chr2:179442431-179899373	0.643364	0.796731	0.830288	0.70262	-0.135434	2.4313	0.24619	0.619771	0.6855	-0.372951	2.4313	2.17024	0.140705	0.999889	-0.125445	2.4313	0.210431	0.64643	0.895161	0.247506	2.4313	0.814873	0.366683	0.65673	Cdh4
ENSMUSG00000000308	153.498	123.75	143.026	165.582	83.0589	84.9604	87.515	130.625	154.874	190.436	149.734	159.792	133.863	139.472	Ckmt1	chr2:121357714-121363737	146.464	85.1781	156.417	144.376	0.957618	8.42078	45.0141	1.96e-11	1.54e-10	-0.0975856	8.42078	0.572771	0.44916	0.999889	0.0254947	8.42078	0.0334786	0.85482	0.963618	0.12308	8.42078	0.777665	0.377856	0.665416	Ckmt1
ENSMUSG00000000317	0.206944	0.333015	0.156743	0.0592766	0.2207	0.193385	0.325431	0.268886	0.135322	0.239367	0.267916	0.118361	0.29429	0.255106	Bcl6b	chr11:70224128-70229798	0.188995	0.246505	0.227873	0.222586	-0.213738	-0.24018	0.186892	0.665516	0.727062	-0.2765	-0.24018	0.362689	0.547017	0.999889	-0.244312	-0.24018	0.243304	0.62183	0.885386	0.0321884	-0.24018	0.0042354	0.94811	0.978678	Bcl6b
ENSMUSG00000000318	0.0108359	0.0443855	0.0147131	0.00584949	0.0669208	0.0354408	0.0368366	0.0360388	0.0210422	0	0.00537027	0.01168	0.0112696	0.0110937	Clec10a	chr11:70156197-70170834	0.018946	0.0463994	0.0156128	0.0113478	NA	NA	NA	NA	NA	NA	NA	NA	NA	NA	NA	NA	NA	NA	NA	NA	NA	NA	NA	NA	Clec10a
ENSMUSG00000000320	0.0499843	0.062998	0.100934	0.0747217	0.0657576	0.0377269	0.0348557	0.0292293	0.0970645	0.0484269	0.224856	0.0994671	0.0239931	0.0669194	Alox12	chr11:70241457-70255353	0.0721595	0.0461134	0.0998942	0.0634599	NA	NA	NA	NA	NA	NA	NA	NA	NA	NA	NA	NA	NA	NA	NA	NA	NA	NA	NA	NA	Alox12
ENSMUSG00000000325	4.81833	4.78896	4.00752	5.69831	6.84731	6.97479	7.80905	4.95261	5.61355	5.31782	5.82756	5.58101	4.03743	4.40238	Arvcf	chr16:18348182-18407076	4.82828	7.21038	5.42788	4.67361	-0.40329	5.1289	7.73308	0.00542181	0.0107137	-0.169617	5.1289	1.57552	0.209407	0.999889	0.0517699	5.1289	0.125218	0.723443	0.921436	0.221387	5.1289	2.28051	0.131009	0.40053	Arvcf
ENSMUSG00000000326	31.7048	39.6832	38.6327	34.4578	25.9567	28.5464	27.9837	43.7558	32.3497	37.6193	32.7662	35.358	44.9156	42.1061	Comt	chr16:18406886-18426852	36.1197	27.4956	36.6228	40.7932	0.56685	6.49667	17.7398	2.53e-05	8.04e-05	-0.0217204	6.49667	0.0312173	0.859756	0.999889	-0.174995	6.49667	1.74593	0.186389	0.611063	-0.153275	6.49667	1.33909	0.247194	0.545308	Comt
ENSMUSG00000000339	57.254	62.2663	58.0508	59.2076	38.5546	40.8239	40.4625	63.6067	59.8494	69.3135	58.0338	54.0503	57.2778	65.4247	Rtca	chr3:116488963-116508208	59.1947	39.947	62.7009	58.9176	0.74107	6.73168	38.8649	4.54e-10	2.94e-09	-0.0858772	6.73168	0.632419	0.426469	0.999889	0.00658693	6.73168	0.00318567	0.95499	0.991006	0.0924642	6.73168	0.626271	0.428726	0.704608	Rtca
ENSMUSG00000000340	5.87092	5.73878	4.81833	5.59254	5.78641	6.68639	6.19374	4.79091	6.05664	4.32568	5.57365	5.52181	5.18904	5.11292	Dbt	chr3:116513070-116549981	5.50514	6.22218	5.18672	5.27459	-0.00280095	4.18419	0.000341003	0.985267	0.988205	0.0851104	4.18419	0.36653	0.544902	0.999889	0.0642932	4.18419	0.178575	0.672601	0.903173	-0.0208172	4.18419	0.018767	0.891037	0.955281	Dbt
ENSMUSG00000000346	144.224	160.736	160.312	141.735	175.067	171.951	174.269	181.432	152.086	142.804	146.331	149.543	156.554	169.601	Dazap2	chr15:100615349-100620761	151.752	173.762	155.663	158.566	-0.0223967	8.18033	0.0379441	0.845555	0.879386	-0.0376773	8.18033	0.125181	0.723482	0.999889	-0.0632657	8.18033	0.303083	0.581956	0.869829	-0.0255884	8.18033	0.0495307	0.823882	0.928681	Dazap2
ENSMUSG00000000355	62.0366	72.2713	65.7401	60.6526	48.2562	60.4075	51.9218	66.2466	59.5646	55.7566	58.7953	73.9171	76.332	83.8818	Mcts1	chrX:38600578-38613426	65.1752	53.5285	60.0908	78.0436	0.457119	6.65906	14.7016	0.00012594	0.000349615	0.115622	6.65906	1.11963	0.289998	0.999889	-0.260179	6.65906	4.9012	0.026838	0.366295	-0.375801	6.65906	10.2472	0.00136892	0.04113	Mcts1
ENSMUSG00000000359	0.101991	0.335709	0.230808	0.157307	0.089983	0.119136	0.0495312	0.249215	0.141469	0.0655393	0.137199	0.219872	0.212147	0.14171	Rem1	chr2:152626951-152635198	0.206454	0.0862167	0.148355	0.191243	NA	NA	NA	NA	NA	NA	NA	NA	NA	NA	NA	NA	NA	NA	NA	NA	NA	NA	NA	NA	Rem1
ENSMUSG00000000365	0.146449	0.4874	0.185041	0.253641	0.237706	0.139705	0.193609	0.197147	0.328824	0.161944	0.278224	0.381487	0.27289	0.259259	Rnf17	chr14:56402581-56525032	0.268132	0.19034	0.241535	0.304545	0.658948	0.412648	2.62239	0.105365	0.150575	0.146044	0.412648	0.15674	0.692176	0.999889	-0.183167	0.412648	0.213715	0.643871	0.894611	-0.329211	0.412648	0.691116	0.405785	0.688023	Rnf17
ENSMUSG00000000374	11.7302	12.8597	13.3672	10.2761	9.39508	8.31088	10.9617	10.1265	10.8909	8.5487	12.6108	11.6143	14.8921	10.3624	Trappc10	chr10:78186725-78244641	12.0583	9.55588	10.5442	12.2896	0.508498	5.81925	11.309	0.000771338	0.00183577	0.192498	5.81925	1.93321	0.164408	0.999889	-0.0238673	5.81925	0.0255216	0.873074	0.969139	-0.216366	5.81925	2.10732	0.146596	0.422192	Trappc10
ENSMUSG00000000378	15.9894	18.9009	18.7437	18.9652	24.3797	23.8827	25.1292	18.9598	19.0359	19.7269	17.4752	16.1127	18.5543	20.0763	Ccm2	chr11:6546887-6596744	18.1498	24.4638	18.7994	18.2478	-0.256723	6.16943	4.71323	0.0299314	0.0494085	-0.0528701	6.16943	0.231199	0.630636	0.999889	-0.00749838	6.16943	0.0039822	0.949683	0.988974	0.0453717	6.16943	0.145659	0.702719	0.869893	Ccm2
ENSMUSG00000000381	0	0	0	0	0	0	0	0	0	0.0140181	0	0	0	0	Wap	chr11:6635482-6638637	0	0	0.00350453	0	NA	NA	NA	NA	NA	NA	NA	NA	NA	NA	NA	NA	NA	NA	NA	NA	NA	NA	NA	NA	Wap
ENSMUSG00000000384	2.36279	2.48487	2.7543	2.48217	1.38897	1.32506	1.33872	2.84693	2.54172	2.4468	2.40519	3.07362	2.93912	2.69311	Tbrg4	chr11:6615598-6626067	2.52103	1.35091	2.56016	2.90195	1.07327	3.14783	36.8685	1.26e-09	7.68e-09	-0.0229549	3.14783	0.0213847	0.883736	0.999889	-0.19915	3.14783	1.38861	0.238639	0.65765	-0.176195	3.14783	1.08846	0.296812	0.595171	Tbrg4
ENSMUSG00000000385	0	0	0	0	0	0	0.00563413	0	0	0.0357842	0	0	0	0	Tmprss2	chr16:97564682-97611195	0	0.00187804	0.00894604	0	NA	NA	NA	NA	NA	NA	NA	NA	NA	NA	NA	NA	NA	NA	NA	NA	NA	NA	NA	NA	Tmprss2
ENSMUSG00000000386	0.0215395	0	0.0311964	0.0186041	0.0327446	0.0281796	0.0488157	0	0	0	0	0.0603652	0.00448034	0	Mx1	chr16:97447035-97462907	0.017835	0.03658	0	0.0216152	NA	NA	NA	NA	NA	NA	NA	NA	NA	NA	NA	NA	NA	NA	NA	NA	NA	NA	NA	NA	Mx1
ENSMUSG00000000392	0.10264	0.0681774	0.0577549	0.014975	0.47179	0.447602	0.36464	0.115985	0.0861905	0.157225	0.0632416	0.128576	0.118288	0.0908814	Fap	chr2:62500943-62574075	0.0608867	0.428011	0.105661	0.112582	-2.63451	-0.108072	32.0948	1.47e-08	7.77e-08	-0.800075	-0.108072	3.28965	0.069718	0.999889	-0.877588	-0.108072	3.46486	0.0626858	0.457044	-0.0775132	-0.108072	0.0280083	0.867089	0.946531	Fap
ENSMUSG00000000394	0	0	0	0	0	0.0573086	0	0	0	0	0	0	0	0	Gcg	chr2:62474530-62483650	0	0.0191029	0	0	NA	NA	NA	NA	NA	NA	NA	NA	NA	NA	NA	NA	NA	NA	NA	NA	NA	NA	NA	NA	Gcg
ENSMUSG00000000399	315.819	299.699	292.249	291.936	141.218	133.402	132.235	296.449	282.27	309.872	295.164	273.699	261.859	286.296	Ndufa9	chr6:126821721-126849136	299.926	135.619	295.939	273.951	1.3184	8.43323	146.172	1.19e-33	6.5e-32	0.0171467	8.43323	0.0311284	0.859954	0.999889	0.131928	8.43323	1.57151	0.209987	0.630347	0.114781	8.43323	1.19041	0.275247	0.573507	Ndufa9
ENSMUSG00000000402	0.47631	0.422329	0.499514	0.257125	0.59605	0.272309	0.546321	0.298062	0.377874	0.188125	0.374241	0.613592	0.585993	0.267609	Egfl6	chrX:166523007-166585720	0.413819	0.47156	0.309576	0.489065	-0.01726	0.191115	0.00185951	0.965604	0.973606	0.419931	0.191115	1.25656	0.262304	0.999889	-0.230627	0.191115	0.334146	0.563228	0.863679	-0.650558	0.191115	2.64039	0.104178	0.355393	Egfl6
ENSMUSG00000000409	0.21986	0.439309	0.432018	0.457377	0.784634	0.78925	0.893253	0.407653	0.49984	0.366644	0.260448	0.439293	0.585595	0.378813	Lck	chr4:129548344-129573641	0.387141	0.822379	0.383646	0.4679	-0.911256	0.551133	8.27578	0.00401774	0.00819795	0.010737	0.551133	0.00126861	0.971587	0.999889	-0.267774	0.551133	0.686088	0.407498	0.775439	-0.278511	0.551133	0.74459	0.388195	0.674485	Lck
ENSMUSG00000000411	0	0	0.0111076	0	0.139906	0.0668899	0.0556194	0.0466412	0.154886	0.0220785	0.0243257	0	0	0.0125628	Tssk3	chr4:129489014-129491022	0.0027769	0.0874718	0.0619829	0.00418759	NA	NA	NA	NA	NA	NA	NA	NA	NA	NA	NA	NA	NA	NA	NA	NA	NA	NA	NA	NA	Tssk3
ENSMUSG00000000416	3.96967	2.69916	3.53075	3.922	8.19898	10.8254	9.22774	3.09965	4.0834	2.9968	3.70091	4.6804	4.28168	3.9025	Cttnbp2	chr6:18366478-18514843	3.5304	9.41738	3.47019	4.28819	-1.23937	5.41986	64.856	8.06e-16	1.02e-14	0.0255956	5.41986	0.0316647	0.858765	0.999889	-0.274634	5.41986	3.15262	0.0758052	0.478341	-0.300229	5.41986	3.77097	0.0521494	0.252876	Cttnbp2
ENSMUSG00000000420	4.41971	4.25492	3.8771	3.28768	4.75632	4.90227	5.15016	3.95914	3.50932	3.90957	3.61072	3.19645	3.68203	3.98585	Galnt1	chr18:24205344-24286818	3.95985	4.93625	3.74719	3.62144	-0.145261	4.47312	1.03051	0.31004	0.382747	0.0764315	4.47312	0.330227	0.565525	0.999889	0.127606	4.47312	0.78322	0.376158	0.758328	0.0511744	4.47312	0.126271	0.72233	0.8799	Galnt1
ENSMUSG00000000435	0	0	0	0.00814099	0	0.00822074	0	0	0	0	0	0	0	0	Myf5	chr10:107482908-107486134	0.00203525	0.00274025	0	0	NA	NA	NA	NA	NA	NA	NA	NA	NA	NA	NA	NA	NA	NA	NA	NA	NA	NA	NA	NA	Myf5
ENSMUSG00000000439	22.0313	20.2704	22.6468	22.045	22.8647	21.4048	22.2637	22.1346	22.6712	20.2429	21.9278	20.9057	19.9597	20.6532	Mkrn2	chr6:115601902-115622624	21.7484	22.1777	21.7441	20.5062	0.145841	5.59644	1.76143	0.184447	0.245262	-0.000270751	5.59644	7.13e-06	0.99787	0.999889	0.0874422	5.59644	0.633615	0.426032	0.786	0.0877129	5.59644	0.637963	0.42445	0.701334	Mkrn2
ENSMUSG00000000440	2.00291	2.71583	1.94204	1.78637	0.549094	1.15655	0.950913	2.74581	2.25219	1.89448	1.85974	1.28	2.60179	2.40719	Pparg	chr6:115360951-115490399	2.11179	0.885518	2.18806	2.09633	1.4287	1.92051	22.4975	2.1e-06	8.03e-06	-0.0532656	1.92051	0.0409066	0.839718	0.999889	0.00663016	1.92051	0.000541103	0.981442	0.996132	0.0598958	1.92051	0.0441769	0.833525	0.931957	Pparg
ENSMUSG00000000441	14.1515	12.5403	14.2379	15.3613	15.3455	16.3111	16.7745	16.5366	15.4564	14.9453	15.4559	11.8881	11.7759	13.9727	Raf1	chr6:115618067-115676635	14.0727	16.1437	15.5986	12.5455	-0.0228342	6.53928	0.0376627	0.846122	0.879868	-0.148356	6.53928	1.85343	0.173385	0.999889	0.166965	6.53928	1.99617	0.157698	0.583529	0.315321	6.53928	7.08332	0.00778047	0.0958232	Raf1
ENSMUSG00000000486	0.381229	0.366969	0.503833	0.337507	0.297018	0.207813	0.233278	0.470941	0.414572	0.31553	0.430777	0.394488	0.903993	0.725957	2020-09-01	chr7:127214447-127233130	0.397384	0.246036	0.407955	0.674813	0.85995	-0.120332	4.63826	0.0312667	0.0513313	-0.0347744	-0.120332	0.00964299	0.921774	0.999889	-0.76171	-0.120332	4.13185	0.0420833	0.414236	-0.726935	-0.120332	3.77838	0.0519188	0.252474	2020-09-01
ENSMUSG00000000489	1.85702	2.08907	1.94897	1.66206	5.3904	6.00918	4.40381	1.63676	1.9076	1.93214	1.70196	2.00168	1.29876	1.96733	Pdgfb	chr15:79995874-80014977	1.88928	5.2678	1.79461	1.75592	-1.30695	2.87076	40.8519	1.64e-10	1.13e-09	0.0700687	2.87076	0.131781	0.716593	0.999889	0.105241	2.87076	0.252615	0.61524	0.88359	0.0351724	2.87076	0.0282733	0.866468	0.946255	Pdgfb
ENSMUSG00000000530	0.213595	0.181018	0.0533374	0.194824	0.14346	0.124464	0.125193	0.19247	0.121574	0.364438	0.591345	0.103208	0.413649	0.150812	Acvrl1	chr15:101128522-101145336	0.160694	0.131039	0.317457	0.222556	0.463706	-0.0802584	0.648601	0.420613	0.49605	-0.983569	-0.0802584	3.52157	0.0605752	0.999889	-0.464452	-0.0802584	0.683766	0.408293	0.776227	0.519116	-0.0802584	0.845402	0.357856	0.64957	Acvrl1
ENSMUSG00000000531	11.0407	9.36447	10.1071	10.8755	36.0369	35.6597	29.5488	8.78607	14.72	9.23065	12.4826	13.8435	9.18608	9.6498	Grasp	chr15:101224188-101232756	10.3469	33.7485	11.3048	10.8931	-1.53159	4.9487	71.8933	2.27e-17	3.35e-16	-0.128278	4.9487	0.580085	0.446279	0.999889	-0.0684916	4.9487	0.141844	0.706455	0.915285	0.0597868	4.9487	0.107812	0.742649	0.890099	Grasp
ENSMUSG00000000532	0.613904	0.992624	1.10492	0.651175	0.897105	0.806287	0.907201	0.852868	0.90282	0.613658	0.797103	1.14544	1.24708	1.34891	Acvr1b	chr15:101174067-101213684	0.840656	0.870197	0.791612	1.24715	0.12275	2.02264	0.257036	0.612164	0.678779	0.0864328	2.02264	0.149248	0.699255	0.999889	-0.569218	2.02264	5.69809	0.0169834	0.319148	-0.65565	2.02264	7.55906	0.00597093	0.0853506	Acvr1b
ENSMUSG00000000538	36.1535	28.808	34.0665	38.8359	52.6216	50.1151	52.9702	34.612	35.5922	39.5209	40.248	27.9625	26.7024	26.5039	Tom1l2	chr11:60226714-60352905	34.466	51.9023	37.4933	27.0563	-0.41514	8.34842	11.9385	0.000549844	0.00134874	-0.122004	8.34842	1.1898	0.27537	0.999889	0.353576	8.34842	8.44045	0.00366966	0.206995	0.47558	8.34842	15.1848	9.75e-05	0.0120778	Tom1l2
ENSMUSG00000000544	0	0	0	0	0	0	0	0	0	0	0	0	0	0	Gpa33	chr1:166130238-166166510	0	0	0	0	NA	NA	NA	NA	NA	NA	NA	NA	NA	NA	NA	NA	NA	NA	NA	NA	NA	NA	NA	NA	Gpa33
ENSMUSG00000000552	86.712	98.0146	93.008	89.3776	12.8389	12.4897	17.1534	98.4633	82.3092	97.2528	100.369	68.6738	80.3717	66.5814	Zfp385a	chr15:103313895-103340093	91.778	14.1607	94.5986	71.8756	2.8706	7.38983	393.723	1.28e-87	2.75e-84	-0.0455076	7.38983	0.144454	0.703893	0.999889	0.355551	7.38983	7.44461	0.00636267	0.246532	0.401058	7.38983	9.45392	0.00210699	0.0524636	Zfp385a
ENSMUSG00000000555	0.0466285	0.143248	0.0389616	0.085195	0.0817903	0.0782088	0.0772245	0.0818006	0.0278608	0.187156	0.0924364	0.0309297	0.00746075	0.0220329	Itga5	chr15:103344286-103366763	0.0785083	0.0790745	0.0973134	0.0201411	NA	NA	NA	NA	NA	NA	NA	NA	NA	NA	NA	NA	NA	NA	NA	NA	NA	NA	NA	NA	Itga5
ENSMUSG00000000560	2.73159	1.92983	1.77722	2.64432	9.88234	11.6187	9.80688	1.34152	2.91363	1.92578	2.38212	2.54801	2.44483	1.94954	Gabra2	chr5:70957597-71095849	2.27074	10.436	2.14076	2.31413	-2.02497	3.20419	71.1458	3.32e-17	4.76e-16	0.0835842	3.20419	0.138971	0.709306	0.999889	-0.020895	3.20419	0.00744566	0.931237	0.983339	-0.104479	3.20419	0.186554	0.6658	0.852683	Gabra2
ENSMUSG00000000561	12.0944	9.5745	10.7382	11.6233	13.8654	14.6444	14.7631	10.1358	12.5602	11.5484	11.0249	10.6463	8.89296	9.96671	Wdr77	chr3:105959369-105970037	11.0076	14.4243	11.3173	9.83532	-0.21501	6.25943	3.06548	0.0799717	0.117875	-0.0416283	6.25943	0.133087	0.715253	0.999889	0.165648	6.25943	1.79181	0.180706	0.605466	0.207277	6.25943	2.80263	0.0941101	0.339918	Wdr77
ENSMUSG00000000562	0.0560062	0.0446075	0	0.0134371	0.041388	0.0678439	0.0564127	0	0.00604213	0	0.0123363	0.0402459	0	0.0445968	Adora3	chr3:105870858-105908926	0.0285127	0.0552149	0.00459461	0.0282809	NA	NA	NA	NA	NA	NA	NA	NA	NA	NA	NA	NA	NA	NA	NA	NA	NA	NA	NA	NA	Adora3
ENSMUSG00000000563	203.329	218.177	219.85	211.99	108.88	115.996	116.883	214.821	204.057	201.152	188.85	205.776	226.752	259.769	Atp5f1	chr3:105942698-105960099	213.336	113.92	202.22	230.766	1.07896	9.64374	100.324	1.29e-23	3.33e-22	0.075592	9.64374	0.608278	0.435437	0.999889	-0.113705	9.64374	1.18399	0.276545	0.689226	-0.189297	9.64374	3.28822	0.0697785	0.294639	Atp5f1
ENSMUSG00000000567	8.97575	10.4985	8.46188	6.33606	17.7348	16.0637	15.1123	8.84683	8.65968	7.13177	10.6325	14.015	7.26101	5.8177	Sox9	chr11:112782224-112787760	8.56804	16.3036	8.81769	9.03122	-0.757755	5.40571	12.246	0.000466261	0.00116166	-0.0437794	5.40571	0.0469313	0.828492	0.999889	-0.0689576	5.40571	0.0999785	0.751855	0.930894	-0.0251782	5.40571	0.0133155	0.908134	0.960954	Sox9
ENSMUSG00000000568	18.4067	20.546	21.1117	19.0499	22.3528	21.0958	21.524	18.5345	18.6309	19.1484	19.4517	21.4769	21.075	20.7262	Hnrnpd	chr5:99955935-99978938	19.7786	21.6575	18.9414	21.0927	0.0422748	6.61936	0.160139	0.689029	0.748021	0.0602227	6.61936	0.379516	0.537862	0.999889	-0.090634	6.61936	0.73896	0.389994	0.765268	-0.150857	6.61936	2.05071	0.152135	0.430768	Hnrnpd
ENSMUSG00000000579	6.76586	11.1061	8.45461	5.53134	6.45216	6.32905	6.43695	9.10054	7.15477	6.64426	7.53071	9.91513	11.154	9.03002	Dynlt1c	chr17:6601671-6609774	7.96447	6.40605	7.60757	10.0331	0.483936	4.92004	7.15752	0.00746504	0.0142776	0.0627187	4.92004	0.143496	0.70483	0.999889	-0.333055	4.92004	3.50499	0.0611842	0.456708	-0.395774	4.92004	4.95498	0.0260156	0.179607	Dynlt1c
ENSMUSG00000000581	30.2967	32.4623	27.3216	28.5033	22.7119	25.1478	22.8102	28.6474	24.1448	26.1843	23.717	31.3938	28.3445	31.5046	C1d	chr11:17257579-17269176	29.646	23.5566	25.6734	30.4143	0.504786	6.77972	18.7965	1.45e-05	4.82e-05	0.205472	6.77972	3.71296	0.0539915	0.999889	-0.0359834	6.77972	0.09784	0.754437	0.932367	-0.241455	6.77972	4.4277	0.0353601	0.208609	C1d
ENSMUSG00000000594	3.6612	4.45852	3.74478	3.39811	7.30437	7.82957	7.54279	3.95642	3.4292	4.11548	4.1458	4.71763	4.45688	4.00937	Gm2a	chr11:55098115-55113029	3.81565	7.55891	3.91172	4.39463	-0.813719	4.28122	32.1727	1.41e-08	7.48e-08	-0.0391113	4.28122	0.0844523	0.771352	0.999889	-0.201304	4.28122	1.92949	0.164814	0.589432	-0.162193	4.28122	1.2537	0.262848	0.561711	Gm2a
ENSMUSG00000000600	4.32309	3.68699	2.64661	4.12708	4.92996	5.55111	6.07066	3.14227	3.74874	3.14032	3.83959	3.96348	2.6265	2.33715	Krit1	chr5:3803184-3845564	3.69594	5.51725	3.46773	2.97571	-0.402889	4.55953	4.61559	0.0316827	0.0518999	0.0913949	4.55953	0.273251	0.601159	0.999889	0.320151	4.55953	2.82978	0.0925309	0.499673	0.228756	4.55953	1.45005	0.22852	0.524578	Krit1
ENSMUSG00000000605	28.0921	22.879	24.0223	25.907	22.6751	25.0424	24.4891	27.7182	24.9375	26.3469	26.233	21.5306	22.8188	21.8584	Clcn4	chr7:7282309-7300851	25.2251	24.0688	26.3089	22.0693	0.242369	6.81908	4.64029	0.0312297	0.0512902	-0.0613943	6.81908	0.350925	0.55359	0.999889	0.195767	6.81908	3.03113	0.0816812	0.485091	0.257161	6.81908	5.22013	0.0223269	0.16684	Clcn4
ENSMUSG00000000606	0	0	0	0	0	0	0	0	0	0	0	0	0	0	Vmn2r88	chr14:51410820-51420721	0	0	0	0	NA	NA	NA	NA	NA	NA	NA	NA	NA	NA	NA	NA	NA	NA	NA	NA	NA	NA	NA	NA	Vmn2r88
ENSMUSG00000000617	0	0	0.00262272	0	0	0	0	0.00275322	0	0.00260658	0	0.00312306	0	0	Grm6	chr11:50850685-50866208	0.000655679	0	0.00133995	0.00104102	NA	NA	NA	NA	NA	NA	NA	NA	NA	NA	NA	NA	NA	NA	NA	NA	NA	NA	NA	NA	Grm6
ENSMUSG00000000627	2.52859	1.91933	1.76857	2.7399	4.19492	4.10345	3.89087	3.25408	2.37795	2.66817	2.3336	2.33008	2.17507	1.77488	Sema4f	chr6:82911885-82939769	2.2391	4.06308	2.65845	2.09334	-0.684471	3.7912	13.9132	0.000191449	0.000514571	-0.246815	3.7912	2.06774	0.150444	0.999889	0.103907	3.7912	0.310908	0.577123	0.868451	0.350722	3.7912	3.52477	0.0604583	0.273066	Sema4f
ENSMUSG00000000628	0.294713	0.145509	0.219138	0.278414	1.07256	1.07866	0.814025	0.0875158	0.339805	0.265135	0.242564	0.314834	0.303773	0.140087	Hk2	chr6:82725025-82774454	0.234443	0.988416	0.233755	0.252898	-1.89919	1.22665	26.1806	3.11e-07	1.35e-06	0.000564472	1.22665	2.6e-06	0.998713	0.999889	-0.0961301	1.22665	0.0648554	0.79898	0.947897	-0.0966946	1.22665	0.0657531	0.797624	0.916263	Hk2
ENSMUSG00000000631	5.57298	3.31769	4.45835	5.90621	5.03903	4.8201	5.40628	3.09971	5.36798	5.30361	5.02643	4.92618	4.46517	4.0428	Myo18a	chr11:77763246-77865980	4.81381	5.08847	4.69943	4.47805	0.0970098	6.14856	0.258024	0.611481	0.678255	0.0332475	6.14856	0.035479	0.850595	0.999889	0.111583	6.14856	0.341009	0.559248	0.861854	0.0783352	6.14856	0.168287	0.681639	0.859453	Myo18a
ENSMUSG00000000632	8.81408	8.12698	8.35991	8.36293	13.8904	13.8229	12.9352	8.33683	9.24942	9.60927	8.60722	7.99486	9.79157	6.62246	Sez6	chr11:77930800-77979048	8.41598	13.5495	8.95068	8.1363	-0.51337	5.78293	16.7518	4.26e-05	0.00012956	-0.0915435	5.78293	0.612139	0.433984	0.999889	0.0542986	5.78293	0.18385	0.668085	0.902432	0.145842	5.78293	1.32359	0.249948	0.548007	Sez6
ENSMUSG00000000673	0.141385	0.223757	0.127983	0.13877	0.293093	0.462427	0.480639	0.354199	0.137278	0.0693794	0.305763	0.62345	0.17378	0.394771	Haao	chr17:83831156-83847963	0.157974	0.412053	0.216655	0.397333	NA	NA	NA	NA	NA	NA	NA	NA	NA	NA	NA	NA	NA	NA	NA	NA	NA	NA	NA	NA	Haao
ENSMUSG00000000682	0.145554	0.528461	0.107801	0.357154	0.414886	0.461636	0.554789	0.213756	0.295499	0.214275	0.209852	0.342311	0.357808	0.338676	Cd52	chr4:134082448-134095082	0.284743	0.477104	0.233346	0.346265	NA	NA	NA	NA	NA	NA	NA	NA	NA	NA	NA	NA	NA	NA	NA	NA	NA	NA	NA	NA	Cd52
ENSMUSG00000000686	0.817676	1.01222	1.0353	0.866043	1.25877	1.24126	1.06144	0.683559	0.773822	1.03358	0.877166	1.16586	1.02264	0.906009	Abhd15	chr11:77515121-77538607	0.932808	1.18716	0.842032	1.0315	-0.175327	1.58595	0.5832	0.445061	0.520269	0.142747	1.58595	0.442126	0.506098	0.999889	-0.140494	1.58595	0.37089	0.542519	0.852879	-0.283242	1.58595	1.5074	0.219536	0.515569	Abhd15
ENSMUSG00000000690	0	0	0	0	0	0	0	0	0	0	0	0	0	0	Hoxb6	chr11:96292476-96301569	0	0	0	0	NA	NA	NA	NA	NA	NA	NA	NA	NA	NA	NA	NA	NA	NA	NA	NA	NA	NA	NA	NA	Hoxb6
ENSMUSG00000000693	3.53361	3.82939	3.30708	3.02296	3.17601	3.44027	3.05827	3.33291	3.53636	3.37093	3.03874	3.244	3.38308	3.75565	Loxl3	chr6:83034173-83052562	3.42326	3.22485	3.31973	3.46091	0.258477	3.82366	2.85068	0.0913351	0.132647	0.0408814	3.82366	0.0842849	0.771573	0.999889	-0.0165087	3.82366	0.0117673	0.913617	0.979306	-0.0573901	3.82366	0.142444	0.705864	0.870954	Loxl3
ENSMUSG00000000701	0	0	0	0	0	0	0	0	0	0.0135999	0	0	0	0	Tcl1b5	chr12:105176344-105181145	0	0	0.00339997	0	NA	NA	NA	NA	NA	NA	NA	NA	NA	NA	NA	NA	NA	NA	NA	NA	NA	NA	NA	NA	Tcl1b5
ENSMUSG00000000706	0.0279548	0	0	0	0	0.0130616	0.00452535	0	0	0	0	0.0215232	0.00830679	0.00408857	Btn1a1	chr13:23456992-23465901	0.00698871	0.00586233	0	0.0113062	NA	NA	NA	NA	NA	NA	NA	NA	NA	NA	NA	NA	NA	NA	NA	NA	NA	NA	NA	NA	Btn1a1
ENSMUSG00000000708	1.95566	2.87182	2.37498	2.04872	2.48978	2.37489	2.47573	2.52075	2.50046	2.36617	2.24234	2.37585	3.56443	2.9273	Kat2b	chr17:53566861-53672720	2.3128	2.4468	2.40743	2.95586	0.0906003	3.61434	0.251322	0.616146	0.682402	-0.0611807	3.61434	0.134361	0.713952	0.999889	-0.353882	3.61434	3.89862	0.0483259	0.42913	-0.292701	3.61434	2.66924	0.102305	0.353472	Kat2b
ENSMUSG00000000711	31.825	31.1218	28.9564	28.0611	43.7613	43.0259	43.6017	28.2146	26.7194	27.2608	31.6433	24.6465	24.116	24.2373	Rab5b	chr10:128677175-128696264	29.9911	43.4629	28.4595	24.3333	-0.362127	6.6153	11.4218	0.000725878	0.00173854	0.0740324	6.6153	0.550308	0.458192	0.999889	0.30329	6.6153	7.80664	0.00520547	0.222243	0.229257	6.6153	4.47416	0.0344111	0.20527	Rab5b
ENSMUSG00000000724	0.118243	0.110995	0.00891954	0.0106384	0.0936219	0.0751986	0.0111658	0.121724	0.057404	0.00886466	0.00976689	0	0.040992	0.0504402	Cryba1	chr11:77718615-77725283	0.062199	0.0599954	0.0494398	0.0304774	NA	NA	NA	NA	NA	NA	NA	NA	NA	NA	NA	NA	NA	NA	NA	NA	NA	NA	NA	NA	Cryba1
ENSMUSG00000000730	0.241802	0.344507	0.399696	0.11918	0.104883	0.0859629	0.0536091	0.419584	0.454243	0.165515	0.406405	0.0566604	0.366287	0.226029	Dnmt3l	chr10:78041947-78063622	0.276296	0.0814849	0.361437	0.216325	1.91607	-0.359142	10.2018	0.00140301	0.00316004	-0.385337	-0.359142	0.579091	0.446669	0.999889	0.348004	-0.359142	0.392137	0.531178	0.846319	0.733341	-0.359142	1.72487	0.189068	0.479971	Dnmt3l
ENSMUSG00000000731	0	0.0210251	0	0.00443338	0.00390152	0.0358145	0.0139594	0	0.011961	0	0.0284912	0.0398356	0	0	Aire	chr10:78030022-78043610	0.00636462	0.0178918	0.0101131	0.0132785	NA	NA	NA	NA	NA	NA	NA	NA	NA	NA	NA	NA	NA	NA	NA	NA	NA	NA	NA	NA	Aire
ENSMUSG00000000732	0.450226	0.227606	0.154765	0.203049	1.24542	1.08732	0.99453	0.178712	0.320943	0.225592	0.344584	0.374723	0.574936	0.268394	Icosl	chr10:78069302-78083913	0.258912	1.10909	0.267458	0.406018	-1.92531	0.381014	25.0763	5.51e-07	2.31e-06	-0.0490088	0.381014	0.0177259	0.894084	0.999889	-0.642146	0.381014	2.704	0.100097	0.510303	-0.593137	0.381014	2.31937	0.127772	0.395692	Icosl
ENSMUSG00000000738	7.25325	5.75313	6.13115	6.53932	7.3512	6.97546	6.26422	9.04136	7.77446	7.21359	7.76934	5.86976	7.37975	7.28376	Spg7	chr8:123062942-123097760	6.41921	6.86363	7.94969	6.84442	0.0770818	4.88691	0.298343	0.584923	0.654126	-0.308115	4.88691	5.5866	0.0180984	0.999889	-0.0912651	4.88691	0.420417	0.516729	0.83933	0.21685	4.88691	2.35789	0.124651	0.390168	Spg7
ENSMUSG00000000739	0.516431	0.665616	0.427177	0.249943	1.05749	1.4464	1.29148	0.431511	0.5533	0.328425	0.317723	0.441489	0.694528	0.510487	Sult5a1	chr8:123140192-123158315	0.464792	1.26512	0.40774	0.548835	-1.27106	0.178478	12.289	0.000455627	0.00113715	0.184562	0.178478	0.280098	0.596637	0.999889	-0.240283	0.178478	0.416197	0.518841	0.840613	-0.424845	0.178478	1.29682	0.254796	0.553816	Sult5a1
ENSMUSG00000000740	84.6702	101.285	93.7634	73.7861	109.717	96.6636	100.297	81.8792	79.1954	75.2834	83.8524	94.9728	104.033	92.4482	Rpl13	chr8:123102350-123105244	88.3762	102.226	80.0526	97.1515	-0.038439	7.73583	0.105924	0.744833	0.796258	0.139946	7.73583	1.63456	0.201074	0.999889	-0.135421	7.73583	1.31823	0.250911	0.667798	-0.275367	7.73583	5.46858	0.0193613	0.153574	Rpl13
ENSMUSG00000000743	47.9437	51.3806	47.2413	47.2266	63.5386	61.9346	61.584	56.908	50.4664	50.5006	50.4732	44.6623	47.172	48.0388	Chmp1a	chr8:123204264-123212763	48.4481	62.3524	52.0871	46.6243	-0.190806	7.40231	3.13841	0.0764682	0.113407	-0.105906	7.40231	1.12106	0.28969	0.999889	0.056469	7.40231	0.272435	0.601703	0.878097	0.162375	7.40231	2.24507	0.134041	0.405288	Chmp1a
ENSMUSG00000000751	12.1756	7.97866	9.51503	12.285	16.772	16.0555	16.7516	8.82187	12.6667	12.7269	11.9038	12.3743	8.28772	9.41527	Rpa1	chr11:75298166-75348324	10.4886	16.5264	11.5298	10.0258	-0.479863	6.05225	7.89785	0.00494937	0.00987342	-0.138032	6.05225	0.752656	0.385637	0.999889	0.071309	6.05225	0.171599	0.678695	0.904785	0.209341	6.05225	1.47223	0.224995	0.520916	Rpa1
ENSMUSG00000000753	6.78467	2.3182	2.0974	4.90975	2.01171	1.64052	1.97674	3.4798	2.66347	7.37961	3.1348	3.55253	2.99838	3.08791	Serpinf1	chr11:75409769-75422701	4.02751	1.87632	4.16442	3.21294	1.27846	3.04388	11.4469	0.000716126	0.0017171	-0.0540841	3.04388	0.0258451	0.872279	0.999889	0.332463	3.04388	0.82392	0.364036	0.750513	0.386547	3.04388	1.11186	0.291679	0.590168	Serpinf1
ENSMUSG00000000759	3.736	3.51982	2.53722	3.44181	4.56165	4.55676	5.18076	2.57811	2.96178	3.36105	3.6886	2.84145	2.23447	2.56182	Tubgcp3	chr8:12614277-12672248	3.30872	4.76639	3.14739	2.54591	-0.352631	4.85873	4.87816	0.0271985	0.0452881	0.0692677	4.85873	0.216781	0.641504	0.999889	0.380273	4.85873	5.49212	0.0191024	0.328962	0.311005	4.85873	3.68477	0.0549116	0.259164	Tubgcp3
ENSMUSG00000000766	0.0859887	0.0840532	0.205208	0.107608	0.0798436	0.0681799	0.126228	0.135565	0.111953	0.0298886	0.131722	0.0610892	0.182926	0.066026	Oprm1	chr10:6758506-7038198	0.120714	0.0914173	0.102282	0.103347	0.578662	-0.182381	1.17295	0.278797	0.350355	0.248498	-0.182381	0.26026	0.609942	0.999889	0.233021	-0.182381	0.194128	0.659503	0.899908	-0.0154764	-0.182381	0.000859584	0.97661	0.990714	Oprm1
ENSMUSG00000000776	10.6144	13.8536	13.1297	12.8205	9.44821	8.95902	7.93325	14.9944	12.5624	11.2531	12.254	11.7788	13.7592	14.4619	Polr3d	chr14:70438757-70443447	12.6045	8.78016	12.766	13.3333	0.694168	4.70469	21.3817	3.76e-06	1.37e-05	-0.0185473	4.70469	0.0185205	0.89175	0.999889	-0.0810163	4.70469	0.3034	0.581759	0.869829	-0.062469	4.70469	0.180443	0.670993	0.855559	Polr3d
ENSMUSG00000000782	0.975306	0.937478	1.16992	1.4083	0.642414	0.665382	0.813633	1.51811	1.17355	1.29729	1.61319	1.19317	0.852548	1.34156	Tcf7	chr11:52252371-52283014	1.12275	0.707143	1.40053	1.12909	0.843742	1.57884	10.6946	0.00107449	0.00248302	-0.31685	1.57884	1.90292	0.167751	0.999889	-0.00697885	1.57884	0.000781191	0.977702	0.995576	0.309872	1.57884	1.54137	0.214414	0.509839	Tcf7
ENSMUSG00000000787	31.6841	26.2614	29.9173	33.8382	27.2704	27.0827	27.8896	21.5548	33.2259	27.5349	30.7563	34.55	31.2498	30.1982	Ddx3x	chrX:13280970-13294052	30.4253	27.4142	28.268	31.9993	0.32564	7.28747	5.23498	0.0221371	0.0377032	0.104858	7.28747	0.641468	0.42318	0.999889	-0.0678999	7.28747	0.231114	0.630699	0.888194	-0.172757	7.28747	1.50042	0.220607	0.516759	Ddx3x
ENSMUSG00000000791	0.0437358	0.0391888	0	0.0472194	0.140247	0.137086	0.328335	0.0311699	0.0106163	0.0442647	0.0216755	0.229821	0.0056858	0.0111941	Il12rb1	chr8:70808449-70821424	0.032536	0.201889	0.0269316	0.0822335	NA	NA	NA	NA	NA	NA	NA	NA	NA	NA	NA	NA	NA	NA	NA	NA	NA	NA	NA	NA	Il12rb1
ENSMUSG00000000792	8.0947	12.1675	9.98836	8.01552	7.31386	9.18182	8.71067	12.7486	9.02624	8.57082	9.35807	11.1422	12.3017	11.8241	Slc5a5	chr8:70882889-70892757	9.56652	8.40212	9.92593	11.756	0.359404	4.86286	4.6493	0.0310662	0.0510607	-0.0546098	4.86286	0.127428	0.721114	0.999889	-0.297673	4.86286	3.27435	0.0703707	0.470338	-0.243063	4.86286	2.1825	0.139587	0.412788	Slc5a5
ENSMUSG00000000794	0.321272	0.287218	0.092323	0.242253	0.513595	0.455894	0.687658	0.140529	0.31689	0.334906	0.202187	0.252853	0.148503	0.130522	Kcnn3	chr3:89520164-89675132	0.235766	0.552382	0.248628	0.177292	-1.05491	-0.115896	5.58914	0.0180721	0.0314034	-0.0879903	-0.115896	0.0433812	0.835009	0.999889	0.414785	-0.115896	0.790034	0.37409	0.75706	0.502775	-0.115896	1.16434	0.280567	0.579158	Kcnn3
ENSMUSG00000000804	5.93497	6.43577	5.30018	6.22444	7.65209	7.05465	7.71024	5.59889	6.0624	5.1075	5.86248	6.76323	6.14701	6.53263	Usp32	chr11:84984442-85140161	5.97384	7.47233	5.65782	6.48096	-0.149381	5.5954	1.65287	0.198568	0.261185	0.0773336	5.5954	0.513099	0.473801	0.999889	-0.115566	5.5954	0.986276	0.320654	0.723835	-0.1929	5.5954	2.7533	0.097054	0.345018	Usp32
ENSMUSG00000000805	3.41935	1.59533	1.71394	3.74346	8.89631	10.1384	9.69577	2.9076	3.18038	6.10922	3.09626	3.90099	2.9829	3.07538	Car4	chr11:84957786-84966044	2.61802	9.57683	3.82337	3.31976	-1.69259	3.14861	31.2143	2.31e-08	1.19e-07	-0.55055	3.14861	3.79425	0.0514291	0.999889	-0.334473	3.14861	1.21321	0.270697	0.683658	0.216077	3.14861	0.501516	0.478835	0.743044	Car4
ENSMUSG00000000811	3.6442	2.35365	2.5618	3.52787	2.33637	2.00462	1.9455	3.09977	3.32324	3.9212	3.34864	3.59377	2.43071	2.62524	Txnrd3	chr6:89643988-89675529	3.02188	2.0955	3.42321	2.88324	0.702315	3.06211	10.3114	0.00132213	0.00298925	-0.181549	3.06211	0.841055	0.359095	0.999889	0.074041	3.06211	0.118906	0.730224	0.923786	0.25559	3.06211	1.4128	0.234592	0.531675	Txnrd3
ENSMUSG00000000817	0.0324685	0	0	0	0.0231369	0	0	0	0	0	0	0	0	0	Fasl	chr1:161780689-161788495	0.00811711	0.00771231	0	0	NA	NA	NA	NA	NA	NA	NA	NA	NA	NA	NA	NA	NA	NA	NA	NA	NA	NA	NA	NA	Fasl
ENSMUSG00000000823	2.13804	2.3217	2.0147	1.95972	3.33529	4.64178	4.25485	1.92208	1.84975	1.87989	2.19238	2.65264	2.54025	2.28572	Zfp512b	chr2:181582103-181592803	2.10854	4.07731	1.96102	2.49287	-0.777421	4.11201	27.1499	1.88e-07	8.49e-07	0.102683	4.11201	0.536844	0.463744	0.999889	-0.238664	4.11201	2.51275	0.112928	0.528801	-0.341347	4.11201	5.14762	0.0232783	0.169942	Zfp512b
ENSMUSG00000000826	58.5412	64.8734	66.5656	63.6163	75.84	76.1964	74.6998	72.1939	61.9291	62.6849	67.6296	56.5661	66.4807	61.7958	Dnajc5	chr2:181520485-181555133	63.3991	75.5787	66.1094	61.6142	-0.0798653	8.84749	0.573586	0.448837	0.523934	-0.0610584	8.84749	0.390093	0.53225	0.999889	0.0430928	8.84749	0.166264	0.683454	0.905851	0.104151	8.84749	0.969255	0.324866	0.620715	Dnajc5
ENSMUSG00000000827	12.2639	15.2771	14.8085	13.1454	14.4471	16.9004	15.6404	17.196	13.729	15.764	14.6591	13.7222	16.2009	16.8582	Tpd52l2	chr2:181497142-181517966	13.8737	15.6626	15.337	15.5937	-0.00168735	6.22875	0.00018108	0.989264	0.99146	-0.146715	6.22875	1.59745	0.206265	0.999889	-0.168933	6.22875	1.82397	0.176841	0.601962	-0.0222173	6.22875	0.0314505	0.859239	0.943696	Tpd52l2
ENSMUSG00000000838	4.10797	3.68828	4.08011	4.43139	7.41672	8.34418	8.97057	4.29145	4.36283	4.55459	4.38784	3.84072	3.58553	3.36636	Fmr1	chrX:68678541-68717963	4.07694	8.24383	4.39918	3.59754	-0.840356	5.4536	51.837	6.03e-13	5.66e-12	-0.110864	5.4536	1.03007	0.310143	0.999889	0.184973	5.4536	2.42819	0.119171	0.535348	0.295837	5.4536	6.19654	0.0128	0.123093	Fmr1
ENSMUSG00000000861	2.90766	3.09231	2.85758	2.92432	8.17697	8.45728	7.69342	2.15353	3.29778	2.45497	3.11014	3.40787	2.90502	2.61435	Bcl11a	chr11:24078056-24174123	2.94547	8.10922	2.7541	2.97575	-1.28774	5.6862	84.5264	3.79e-20	7.15e-19	0.0948673	5.6862	0.525127	0.468663	0.999889	-0.0103303	5.6862	0.00533832	0.941755	0.987145	-0.105198	5.6862	0.555028	0.456271	0.725834	Bcl11a
ENSMUSG00000000869	1.42089	1.28464	1.90033	1.9625	1.21625	1.64679	1.08791	0.985282	1.85191	1.39345	1.58603	2.38705	2.35644	2.76524	Il4	chr11:53602982-53618669	1.64209	1.31698	1.45417	2.50291	0.493804	1.09346	2.91655	0.0876749	0.127871	0.174945	1.09346	0.440343	0.506957	0.999889	-0.605045	1.09346	4.68353	0.0304531	0.381194	-0.779991	1.09346	7.76289	0.00533304	0.0806112	Il4
ENSMUSG00000000876	5.86602	5.8056	6.56098	5.59266	6.8147	6.73074	7.14443	6.34584	5.99435	4.9642	6.28436	6.52413	6.27393	5.85068	Pxmp4	chr2:154585758-154603708	5.95632	6.89663	5.89719	6.21625	-0.0375926	4.26947	0.0712734	0.789492	0.834231	0.0146383	4.26947	0.0125738	0.910718	0.999889	-0.058299	4.26947	0.171054	0.679177	0.904877	-0.0729373	4.26947	0.26805	0.604643	0.819567	Pxmp4
ENSMUSG00000000881	26.2986	18.33	19.2319	28.1612	47.6249	45.7485	43.2986	18.7714	28.0007	23.5359	28.4355	22.4084	14.4905	16.3527	Dlg3	chrX:100767722-100818410	23.0055	45.5573	24.6859	17.7505	-0.80961	7.29053	20.2266	6.88e-06	2.4e-05	-0.101444	7.29053	0.365033	0.545724	0.999889	0.380953	7.29053	4.34212	0.0371805	0.399959	0.482397	7.29053	6.92983	0.00847697	0.100013	Dlg3
ENSMUSG00000000884	2.11609	2.1631	2.1989	2.37831	1.50523	1.78887	1.72255	2.76711	2.19379	2.78941	2.20216	1.57348	2.14587	1.9386	Gnb1l	chr16:18498713-18566679	2.2141	1.67222	2.48812	1.88598	0.579939	3.14745	9.20211	0.00241736	0.00516145	-0.170267	3.14745	0.962109	0.326656	0.999889	0.232999	3.14745	1.5151	0.218363	0.638137	0.403267	3.14745	4.52631	0.0333774	0.201679	Gnb1l
ENSMUSG00000000889	0	0	0.0792222	0.0125986	0.266092	0.324411	0.363634	0.0332657	0.00566506	0.188964	0.00578322	0.0880467	0.12743	0	Dbh	chr2:27165233-27183200	0.0229552	0.318046	0.0584194	0.0718256	NA	NA	NA	NA	NA	NA	NA	NA	NA	NA	NA	NA	NA	NA	NA	NA	NA	NA	NA	NA	Dbh
ENSMUSG00000000901	0.806094	1.2257	0.917631	0.606573	0.290111	0.173102	0.442879	0.928472	0.758959	0.653772	1.10771	0.408113	0.584311	1.18789	Mmp11	chr10:75923222-75936496	0.889	0.302031	0.862228	0.726773	1.72786	0.935903	18.8485	1.42e-05	4.7e-05	0.0425333	0.935903	0.0154508	0.901077	0.999889	0.276929	0.935903	0.551055	0.457887	0.80528	0.234396	0.935903	0.395501	0.529422	0.772466	Mmp11
ENSMUSG00000000902	9.37049	8.58364	9.07031	10.1276	11.455	11.3432	11.8056	9.50846	11.2868	10.6966	10.4954	9.71401	7.55173	8.13547	Smarcb1	chr10:75896769-75921617	9.288	11.5346	10.4968	8.46707	-0.137703	6.29747	1.31299	0.251854	0.32082	-0.177958	6.29747	2.54614	0.110564	0.999889	0.137758	6.29747	1.29862	0.254466	0.670429	0.315716	6.29747	6.7808	0.00921438	0.103684	Smarcb1
ENSMUSG00000000903	1.15194	2.0784	1.27447	0.750165	0.434323	0.338888	0.352235	2.15451	1.06522	1.03633	1.2868	3.4688	3.02365	1.64734	Vpreb3	chr10:75943057-75949657	1.31374	0.375148	1.38571	2.71327	1.96593	0.351797	20.5042	5.95e-06	2.1e-05	-0.0782059	0.351797	0.0469895	0.828387	0.999889	-1.03982	0.351797	7.39562	0.00653829	0.247425	-0.961616	0.351797	6.35466	0.0117073	0.117251	Vpreb3
ENSMUSG00000000915	6.80245	5.1372	5.30547	8.6443	9.4972	9.99059	10.9724	6.06875	7.17573	8.11464	6.9627	6.90083	4.65468	6.19262	Hip1r	chr5:123973628-124005558	6.47235	10.1534	7.08045	5.91605	-0.472164	5.18989	6.80938	0.00906804	0.0169801	-0.130084	5.18989	0.594989	0.440496	0.999889	0.134654	5.18989	0.542694	0.461319	0.80726	0.264738	5.18989	2.08935	0.148329	0.424384	Hip1r
ENSMUSG00000000916	6.13368	5.18564	5.0907	5.25138	3.73796	3.88583	4.4014	5.90927	5.39732	5.74295	5.12836	4.80639	6.13484	6.28474	Nsun5	chr5:135369953-135376805	5.41535	4.0084	5.54448	5.74199	0.608465	4.04915	15.111	0.000101372	0.000286139	-0.035915	4.04915	0.0637235	0.800705	0.999889	-0.0844566	4.04915	0.302392	0.582387	0.870081	-0.0485416	4.04915	0.0999439	0.751897	0.893649	Nsun5
ENSMUSG00000000934	9.97861	13.1936	11.8344	11.3794	11.2611	11.0769	11.906	15.2546	11.9727	12.1849	11.5025	10.9339	13.9919	10.4864	Top1mt	chr15:75657035-75678800	11.5965	11.4147	12.7286	11.8041	0.195969	4.50865	1.64638	0.199452	0.262167	-0.135646	4.50865	0.929841	0.334904	0.999889	-0.022425	4.50865	0.0217378	0.882787	0.97238	0.113221	4.50865	0.552902	0.457135	0.726234	Top1mt
ENSMUSG00000000938	0	0	0	0	0	0	0	0	0	0	0	0.00517741	0	0	Hoxa10	chr6:52231197-52240854	0	0	0	0.0017258	NA	NA	NA	NA	NA	NA	NA	NA	NA	NA	NA	NA	NA	NA	NA	NA	NA	NA	NA	NA	Hoxa10
ENSMUSG00000000942	0.00985359	0	0	0	0	0	0	0	0	0	0	0	0	0	Hoxa4	chr6:52189671-52191753	0.0024634	0	0	0	NA	NA	NA	NA	NA	NA	NA	NA	NA	NA	NA	NA	NA	NA	NA	NA	NA	NA	NA	NA	Hoxa4
ENSMUSG00000000948	1813.83	2131.65	1997.29	1800.79	940.557	950.383	912.977	2109.93	1778.4	1880.52	1641.13	1652.75	1882.14	2203.25	Gm38393	chr7:59974149-60005064	1935.89	934.639	1852.5	1912.71	1.22322	11.8535	127.603	1.37e-29	5.57e-28	0.061261	11.8535	0.399263	0.52747	0.999889	0.0155995	11.8535	0.0221802	0.881609	0.97212	-0.0456615	11.8535	0.190418	0.662569	0.850889	Gm38393
ENSMUSG00000000957	1.18541	0.619337	0.782879	0.581145	1.87906	1.87261	2.32329	0.310343	0.399316	0.691007	0.641441	1.0235	0.95609	0.489159	Mmp14	chr14:54431612-54445364	0.792192	2.02499	0.510526	0.822917	-1.17874	1.33286	13.0918	0.000296596	0.000768641	0.627194	1.33286	4.05587	0.0440181	0.999889	-0.0449997	1.33286	0.0183503	0.892246	0.974043	-0.672194	1.33286	4.06954	0.0436632	0.231206	Mmp14
ENSMUSG00000000958	0.498623	0.375448	0.464632	0.221669	0.668833	0.535619	0.656423	0.334458	0.619411	0.389209	0.377945	0.339867	0.709236	0.480458	Slc7a7	chr14:54369442-54417780	0.390093	0.620292	0.430256	0.509854	-0.49472	0.0665126	1.66288	0.197214	0.259643	-0.143225	0.0665126	0.158091	0.690921	0.999889	-0.383458	0.0665126	0.985655	0.320807	0.723842	-0.240233	0.0665126	0.388997	0.532827	0.774808	Slc7a7
ENSMUSG00000000959	20.7645	22.3681	23.3577	21.428	14.2166	14.2451	14.771	23.0828	22.1172	21.8813	21.915	20.1638	26.9333	23.6699	Oxa1l	chr14:54360834-54369673	21.9796	14.4109	22.2491	23.589	0.782669	5.73202	42.8528	5.9e-11	4.32e-10	-0.0191518	5.73202	0.0312758	0.859627	0.999889	-0.100389	5.73202	0.738495	0.390143	0.765381	-0.0812371	5.73202	0.483651	0.486773	0.747128	Oxa1l
ENSMUSG00000000976	2.2854	2.54831	2.30798	2.11608	2.18305	2.31821	2.43724	1.53926	2.2095	1.79628	2.16585	3.49733	2.34634	2.1043	Heatr6	chr11:83753696-83783754	2.31444	2.31283	1.92772	2.64932	0.174207	3.87101	0.915412	0.338683	0.413084	0.260851	3.87101	2.40198	0.121182	0.999889	-0.189241	3.87101	1.09556	0.295243	0.702479	-0.450093	3.87101	6.21353	0.0126778	0.122397	Heatr6
ENSMUSG00000000982	0	0	0	0.022138	0.27275	0.491806	0.278823	0	0	0	0.0406486	0	0.0853019	0.125956	Ccl3	chr11:83647844-83649355	0.00553449	0.347793	0.0101622	0.0704192	NA	NA	NA	NA	NA	NA	NA	NA	NA	NA	NA	NA	NA	NA	NA	NA	NA	NA	NA	NA	Ccl3
ENSMUSG00000000983	0.115868	0.0263675	0.0582695	0.0277995	1.08867	1.30534	1.4151	0.134571	0.137503	0.150568	0.12761	0.0138772	0.254402	0.144987	Wfdc18	chr11:83709015-83711348	0.0570762	1.2697	0.137563	0.137755	-4.25573	-1.16564	38.6861	4.98e-10	3.21e-09	-1.24195	-1.16564	3.55612	0.0593264	0.999889	-1.24471	-1.16564	3.13477	0.0766391	0.478341	-0.00276093	-1.16564	1.76e-05	0.996657	0.998527	Wfdc18
ENSMUSG00000001014	0.519513	1.48961	0.81513	0.57959	2.30349	1.9446	2.49214	1.43163	0.9584	0.856852	0.841072	0.839973	1.72899	1.02829	Icam4	chr9:21029373-21030595	0.85096	2.24674	1.02199	1.19908	-1.22956	0.222738	9.84584	0.00170217	0.00376222	-0.267452	0.222738	0.517641	0.471849	0.999889	-0.495241	0.222738	1.54663	0.213633	0.633661	-0.227789	0.222738	0.33027	0.5655	0.796209	Icam4
ENSMUSG00000001016	62.715	56.4536	57.6204	66.8165	58.1352	60.9705	60.7286	57.6961	63.4361	66.9559	63.5046	59.071	50.5873	54.9649	Ilf2	chr3:90476126-90488379	60.9014	59.9448	62.8982	54.8744	0.197779	6.88956	2.87369	0.090038	0.130928	-0.0481486	6.88956	0.200294	0.654483	0.999889	0.15374	6.88956	1.73836	0.187346	0.612123	0.201889	6.88956	2.99338	0.0836054	0.321024	Ilf2
ENSMUSG00000001017	45.3449	40.8805	45.2099	42.1821	45.049	44.8882	44.1799	44.4391	40.2748	42.0062	41.4701	41.2896	42.6955	46.4857	Chtop	chr3:90498956-90509498	43.4043	44.7057	42.0475	43.4903	0.131181	7.3007	1.40696	0.235561	0.302288	0.0445812	7.3007	0.190484	0.662514	0.999889	-0.00187821	7.3007	0.00028973	0.986419	0.997315	-0.0464594	7.3007	0.17754	0.673496	0.856312	Chtop
ENSMUSG00000001018	39.0745	42.9848	40.5734	35.0113	50.2831	54.1008	55.5398	43.257	37.7729	36.9238	34.2097	40.0261	43.3991	48.5219	Snapin	chr3:90488026-90491033	39.411	53.3079	38.0409	43.9824	-0.262827	6.61428	4.75908	0.029144	0.0482388	0.0489019	6.61428	0.190512	0.662491	0.999889	-0.159334	6.61428	1.74244	0.18683	0.611645	-0.208236	6.61428	2.98007	0.0842954	0.322427	Snapin
ENSMUSG00000001020	1.23084	1.78104	0.896178	1.03999	1.322	2.07119	2.09212	1.22046	0.597543	0.649944	1.24653	2.04777	2.19845	0.876611	S100a4	chr3:90603771-90606045	1.23701	1.82844	0.92862	1.70761	-0.389934	-0.270549	0.801926	0.370518	0.446391	0.412746	-0.270549	0.999083	0.317533	0.999889	-0.456958	-0.270549	1.09899	0.294488	0.702285	-0.869704	-0.270549	3.93554	0.047276	0.240316	S100a4
ENSMUSG00000001021	0.198539	0.768065	0.619031	0.166719	0.523993	0.481006	0.274972	0.670795	0.621151	0.615223	0.699704	0.760905	0.550628	0.790466	S100a3	chr3:90560578-90602702	0.438088	0.426657	0.651718	0.700666	NA	NA	NA	NA	NA	NA	NA	NA	NA	NA	NA	NA	NA	NA	NA	NA	NA	NA	NA	NA	S100a3
ENSMUSG00000001023	0	0	0	0	0	0	0	0.0345491	0	0	0	0	0	0	S100a5	chr3:90608523-90611780	0	0	0.00863726	0	NA	NA	NA	NA	NA	NA	NA	NA	NA	NA	NA	NA	NA	NA	NA	NA	NA	NA	NA	NA	S100a5
ENSMUSG00000001025	13.7406	25.0546	17.7969	11.1557	16.2517	15.8377	17.0308	23.7475	12.0475	12.7349	16.2613	23.3348	22.8785	17.1986	S100a6	chr3:90612882-90624181	16.937	16.3734	16.1978	21.1373	0.218201	3.65774	0.766571	0.38128	0.45711	0.0627868	3.65774	0.0747172	0.784588	0.999889	-0.318305	3.65774	1.66333	0.197154	0.620787	-0.381092	3.65774	2.38705	0.122344	0.386183	S100a6
ENSMUSG00000001027	0	0	0.00201928	0	0	0	0	0	0	0.00200686	0	0	0	0	Scn4a	chr11:106318592-106353288	0.00050482	0	0.000501714	0	NA	NA	NA	NA	NA	NA	NA	NA	NA	NA	NA	NA	NA	NA	NA	NA	NA	NA	NA	NA	Scn4a
ENSMUSG00000001029	0.255727	0.464617	0.11201	0.222659	0.0940546	0.0539616	0.0841302	0.250844	0.104125	0.237484	0.449718	0.409026	0.686357	0.07601	Icam2	chr11:106377656-106388075	0.263753	0.0773821	0.260543	0.390465	NA	NA	NA	NA	NA	NA	NA	NA	NA	NA	NA	NA	NA	NA	NA	NA	NA	NA	NA	NA	Icam2
ENSMUSG00000001034	1.37263	2.00229	2.22617	1.99525	6.53787	7.12777	5.12802	2.14673	2.25944	1.85874	1.95934	1.66065	1.99637	1.61023	Mapk7	chr11:61488812-61494406	1.89909	6.26456	2.05606	1.75575	-1.54834	3.60843	68.0025	1.63e-16	2.21e-15	-0.115091	3.60843	0.426897	0.513516	0.999889	0.116936	3.60843	0.373312	0.541204	0.85211	0.232027	3.60843	1.46864	0.22556	0.521326	Mapk7
ENSMUSG00000001036	11.2903	9.84187	8.66717	11.0867	32.233	32.2758	32.1784	6.53191	13.1938	10.3085	10.8872	13.0927	8.06142	7.72028	Epn2	chr11:61517249-61579687	10.2215	32.2291	10.2304	9.62479	-1.4822	6.23462	57.7905	2.92e-14	3.16e-13	-0.00434084	6.23462	0.000573086	0.980901	0.999889	0.0941421	6.23462	0.230111	0.631442	0.888194	0.098483	6.23462	0.251835	0.615786	0.826055	Epn2
ENSMUSG00000001039	7.55259	11.8031	8.84481	7.51546	7.77549	7.81482	8.01087	10.4654	8.43411	7.64614	9.00095	11.4887	10.2954	10.478	B9d1	chr11:61505144-61512931	8.929	7.86706	8.88666	10.754	0.353985	3.86243	4.20731	0.04025	0.0641935	0.00489671	3.86243	0.00095698	0.975321	0.999889	-0.267929	3.86243	2.47871	0.115397	0.530368	-0.272826	3.86243	2.5726	0.108729	0.363206	B9d1
ENSMUSG00000001052	6.33222	3.75921	5.11555	6.43096	8.82757	8.23479	8.6005	3.88253	5.56814	5.3235	5.41016	5.78493	4.65638	4.37267	Sec24b	chr3:129982759-130061553	5.40949	8.55429	5.04608	4.93799	-0.484769	5.13273	7.44603	0.00635764	0.012358	0.0997705	5.13273	0.362502	0.54712	0.999889	0.138949	5.13273	0.599097	0.438923	0.796102	0.0391783	5.13273	0.0477906	0.826953	0.929611	Sec24b
ENSMUSG00000001053	23.8708	23.8963	23.8283	22.0984	10.7056	10.9346	8.40979	25.6814	22.7246	21.558	27.6785	17.4266	21.7245	23.6136	N4bp3	chr11:51643063-51650842	23.4235	10.0167	24.4106	20.9216	1.39787	5.81169	97.1929	6.29e-23	1.53e-21	-0.059963	5.81169	0.22807	0.632959	0.999889	0.162016	5.81169	1.41606	0.234053	0.652276	0.221979	5.81169	2.65358	0.103317	0.354461	N4bp3
ENSMUSG00000001054	32.598	30.6277	30.0408	32.8089	52.6356	55.1829	50.5697	30.6446	35.1724	33.5177	30.2867	34.6829	27.9159	29.9655	Rmnd5b	chr11:51623671-51635896	31.5188	52.7961	32.4054	30.8548	-0.570158	6.2753	24.5858	7.11e-07	2.93e-06	-0.0421652	6.2753	0.154419	0.694347	0.999889	0.0341543	6.2753	0.0866112	0.76853	0.937595	0.0763194	6.2753	0.432159	0.510931	0.762627	Rmnd5b
ENSMUSG00000001056	53.2051	67.3683	59.8113	48.7126	54.4715	52.9702	53.6897	61.6674	58.779	56.4594	52.1393	59.7282	72.0122	71.2249	Nhp2	chr11:51619735-51623714	57.2744	53.7105	57.2613	67.6551	0.264544	6.07784	4.4348	0.0352134	0.0571039	-0.00292193	6.07784	0.000638448	0.979842	0.999889	-0.241142	6.07784	3.75483	0.0526553	0.439375	-0.23822	6.07784	3.66555	0.0555483	0.260664	Nhp2
ENSMUSG00000001062	10.1378	9.68547	9.75349	10.7117	8.74896	9.19163	9.18751	11.1193	10.0771	9.83882	10.7133	8.06588	10.3312	10.5475	Vps9d1	chr8:123242356-123254348	10.0721	9.0427	10.4371	9.64821	0.330068	5.6738	7.28	0.00697266	0.0134197	-0.0515017	5.6738	0.210051	0.646727	0.999889	0.0627456	5.6738	0.266105	0.605956	0.879583	0.114247	5.6738	0.881452	0.347804	0.640703	Vps9d1
ENSMUSG00000001065	1.07646	0.884194	0.95642	0.858617	1.48154	1.82076	1.74764	0.912245	0.794231	0.881545	0.954375	0.698023	0.676453	0.692065	Zfp276	chr8:123254195-123269745	0.943922	1.68331	0.885599	0.688847	-0.659691	2.49883	11.8816	0.000566922	0.00138647	0.0908042	2.49883	0.25358	0.614565	0.999889	0.456457	2.49883	5.29411	0.0213977	0.339392	0.365653	2.49883	3.40631	0.0649476	0.282604	Zfp276
ENSMUSG00000001076	0.197681	0	0.0813372	0.0970119	0	0	0.10182	0	0	0.54969	0	0	0	0	C1ql4	chr15:99084086-99087817	0.0940074	0.0339402	0.137423	0	NA	NA	NA	NA	NA	NA	NA	NA	NA	NA	NA	NA	NA	NA	NA	NA	NA	NA	NA	NA	C1ql4
ENSMUSG00000001082	0.867517	0.748102	0.769784	0.560737	0.835099	0.933347	0.995976	1.21484	0.471031	0.739375	1.00697	0.713624	0.789461	0.72455	Mfsd10	chr5:34633642-34637212	0.736535	0.921474	0.858054	0.742545	-0.148909	1.17649	0.264696	0.606912	0.674364	-0.218346	1.17649	0.661457	0.416046	0.999889	-0.0100117	1.17649	0.00117822	0.972618	0.994353	0.208334	1.17649	0.511334	0.474562	0.739472	Mfsd10
ENSMUSG00000001089	16.8509	19.2745	20.8446	16.9681	10.7767	10.9156	10.696	16.7117	17.2713	20.6606	16.9234	21.7116	22.1187	19.7753	Luzp1	chr4:136469761-136554780	18.4845	10.7961	17.8918	21.2019	0.948776	7.14395	57.6994	3.05e-14	3.3e-13	0.0428621	7.14395	0.144477	0.70387	0.999889	-0.195164	7.14395	2.58289	0.108024	0.522783	-0.238026	7.14395	3.84622	0.0498583	0.24641	Luzp1
ENSMUSG00000001095	0	0	0	0	0	0	0.0295161	0	0	0	0	0	0	0	Slc13a2	chr11:78397087-78422217	0	0.0098387	0	0	NA	NA	NA	NA	NA	NA	NA	NA	NA	NA	NA	NA	NA	NA	NA	NA	NA	NA	NA	NA	Slc13a2
ENSMUSG00000001098	13.5715	12.0413	13.4482	14.5435	21.8649	21.3646	20.5212	14.8588	14.3947	13.2921	15.8147	13.7123	13.2669	11.8317	Kctd10	chr5:114363567-114380508	13.4011	21.2502	14.5901	12.937	-0.490537	5.94259	19.0711	1.26e-05	4.22e-05	-0.122145	5.94259	1.35914	0.243687	0.999889	0.0557593	5.94259	0.241674	0.623	0.885386	0.177904	5.94259	2.45324	0.117283	0.377717	Kctd10
ENSMUSG00000001100	53.0612	63.8053	59.8513	54.625	40.0007	42.2595	40.033	67.2324	56.1033	59.6437	57.6151	48.9555	54.926	59.195	Poldip2	chr11:78512193-78522736	57.8357	40.7644	60.1486	54.3588	0.677556	7.68775	31.9993	1.54e-08	8.14e-08	-0.0584334	7.68775	0.286785	0.592288	0.999889	0.0889716	7.68775	0.567816	0.451128	0.802775	0.147405	7.68775	1.55557	0.212315	0.507314	Poldip2
ENSMUSG00000001103	0.787067	1.00748	1.37253	0.424879	5.17973	4.84565	5.06272	1.03387	1.5284	0.385276	0.780142	1.43476	1.42046	0.995393	Sebox	chr11:78503447-78505081	0.89799	5.02936	0.931924	1.28354	-2.3107	1.30874	38.5816	5.25e-10	3.37e-09	-0.0505287	1.30874	0.0209114	0.885021	0.999889	-0.508792	1.30874	1.85852	0.172795	0.598605	-0.458263	1.30874	1.51053	0.219058	0.515214	Sebox
ENSMUSG00000001105	34.7811	45.6685	40.7979	33.0591	29.6412	31.5639	31.78	44.5211	33.4107	32.773	32.5865	39.2002	47.035	50.7928	Ift20	chr11:78536361-78541737	38.5767	30.995	35.8228	45.676	0.487874	5.8531	11.4829	0.000702381	0.0016865	0.105185	5.8531	0.636707	0.424906	0.999889	-0.245641	5.8531	3.00096	0.0832153	0.487507	-0.350826	5.8531	6.13359	0.0132638	0.125133	Ift20
ENSMUSG00000001119	0.00358599	0	0.0292145	0.0271013	0.0988074	0.129015	0.174731	0	0.00348181	0.112913	0.163504	0.228054	0.00745905	0.0807688	Col6a1	chr10:76708792-76726168	0.0149755	0.134185	0.0699747	0.105427	NA	NA	NA	NA	NA	NA	NA	NA	NA	NA	NA	NA	NA	NA	NA	NA	NA	NA	NA	NA	Col6a1
ENSMUSG00000001120	30.7599	26.5693	29.2062	32.7359	38.9136	37.447	39.0857	29.5756	31.3014	43.0364	30.1336	25.5828	24.8343	22.8568	Pcbp3	chr10:76761857-76961887	29.8179	38.4821	33.5118	24.4246	-0.193037	6.52879	1.9542	0.162135	0.219393	-0.172127	6.52879	1.80117	0.179572	0.999889	0.292505	6.52879	4.4004	0.0359306	0.396197	0.464632	6.52879	11.0242	0.000899295	0.0328962	Pcbp3
ENSMUSG00000001123	1.99181	1.52789	1.42377	2.09491	2.03214	2.41993	2.47359	2.57018	2.46203	2.43329	3.883	3.49377	2.4308	2.58098	Lgals9	chr11:78962974-78984946	1.75959	2.30856	2.83713	2.83518	-0.215851	2.37875	0.809002	0.368415	0.44417	-0.68759	2.37875	9.53397	0.00201704	0.999889	-0.682545	2.37875	8.20834	0.00416983	0.210963	0.00504485	2.37875	0.000449957	0.983076	0.993559	Lgals9
ENSMUSG00000001127	57.402	58.9516	54.167	57.1132	35.5116	38.973	39.3406	60.8691	47.9916	55.4842	52.0153	51.5746	53.9282	65.3047	Araf	chrX:20797814-20860519	56.9085	37.9417	54.09	56.9359	0.758819	8.42328	38.0235	6.99e-10	4.42e-09	0.0719989	8.42328	0.414162	0.519864	0.999889	-0.00143045	8.42328	0.000140134	0.990555	0.998268	-0.0734293	8.42328	0.370101	0.542949	0.781225	Araf
ENSMUSG00000001128	0.0633331	0.0463254	0.0163799	0.0195365	0.0687711	0.27619	0.225553	0.0257924	0.131771	0.0162791	0.0986478	0.0292571	0.0470487	0.101891	Cfp	chrX:20925454-20931555	0.0363937	0.190172	0.0681227	0.0593991	NA	NA	NA	NA	NA	NA	NA	NA	NA	NA	NA	NA	NA	NA	NA	NA	NA	NA	NA	NA	Cfp
ENSMUSG00000001131	0.0707505	0	0.016011	0	0.0168056	0.0192836	0.100215	0.151269	0.0686952	0.0318249	0.035064	0	0.0919781	0	Timp1	chrX:20870166-20874735	0.0216904	0.0454348	0.0717132	0.0306594	NA	NA	NA	NA	NA	NA	NA	NA	NA	NA	NA	NA	NA	NA	NA	NA	NA	NA	NA	NA	Timp1
ENSMUSG00000001134	7.08187	8.82226	8.75272	7.19072	9.40561	8.9119	9.02399	7.56732	7.7973	8.08676	7.12405	7.85045	8.5414	8.1628	Uxt	chrX:20941722-20962017	7.96189	9.11383	7.64386	8.18489	-0.0223191	3.74337	0.0209256	0.884982	0.911504	0.0554454	3.74337	0.15019	0.698353	0.999889	-0.0385822	3.74337	0.0623492	0.802821	0.948379	-0.0940276	3.74337	0.370947	0.542489	0.781111	Uxt
ENSMUSG00000001138	1.46667	1.42379	1.55531	1.36992	2.54271	2.9084	2.6803	1.45009	1.30607	1.40845	1.60782	0.865087	0.714192	0.963431	Cnnm3	chr1:36511867-36528237	1.45392	2.71047	1.44311	0.84757	-0.72442	3.12613	16.6033	4.61e-05	0.000138951	0.0097596	3.12613	0.0034149	0.9534	0.999889	0.778308	3.12613	17.4956	2.88e-05	0.0137422	0.768549	3.12613	17.0864	3.57e-05	0.00712388	Cnnm3
ENSMUSG00000001143	3.15442	2.90293	2.81746	3.27273	6.69123	6.66386	5.87831	3.37591	3.24085	3.21496	2.67481	3.06691	3.0954	3.46284	Lman2l	chr1:36419871-36445271	3.03689	6.41113	3.12663	3.20838	-0.904113	4.49834	41.8178	1e-10	7.13e-10	-0.0435191	4.49834	0.110105	0.740025	0.999889	-0.0780239	4.49834	0.303528	0.581679	0.869829	-0.0345048	4.49834	0.0593984	0.807449	0.920506	Lman2l
ENSMUSG00000001150	4.16907	2.26318	2.82484	4.71903	5.93706	5.73119	6.72662	2.57484	4.32993	4.685	4.19581	4.7989	2.59031	2.45665	Mcm3ap	chr10:76468927-76515857	3.49403	6.13162	3.9464	3.28195	-0.633133	4.712	6.12246	0.0133475	0.0240258	-0.176592	4.712	0.547245	0.459446	0.999889	0.102214	4.712	0.156405	0.692488	0.909299	0.278806	4.712	1.15673	0.282146	0.581161	Mcm3ap
ENSMUSG00000001151	1.9316	1.14767	1.61572	1.66908	1.76794	1.90105	2.22991	1.96706	1.9715	1.67399	2.06163	2.24195	2.13405	1.74471	Pcnt	chr10:76351263-76442786	1.59102	1.9663	1.91854	2.04024	-0.129136	4.15024	0.557763	0.455163	0.530019	-0.268609	4.15024	2.80441	0.0940055	0.999889	-0.352067	4.15024	4.17049	0.0411339	0.412383	-0.0834576	4.15024	0.233794	0.628725	0.833056	Pcnt
ENSMUSG00000001155	0	0	0.00445418	0	0.0187009	0.0643752	0.0111518	0.00467581	0	0	0	0.0212157	0.0204703	0.0050377	Ftcd	chr10:76575648-76590338	0.00111355	0.0314093	0.00116895	0.0155746	NA	NA	NA	NA	NA	NA	NA	NA	NA	NA	NA	NA	NA	NA	NA	NA	NA	NA	NA	NA	Ftcd
ENSMUSG00000001156	2.48301	2.23219	1.92132	2.31704	7.00391	6.91637	6.77646	2.38509	1.84823	2.449	2.1339	1.96465	2.13389	2.25925	Mxd1	chr6:86647042-86669161	2.23839	6.89891	2.20405	2.11926	-1.45029	3.86357	85.4267	2.4e-20	4.62e-19	0.0198556	3.86357	0.018063	0.893087	0.999889	0.0795474	3.86357	0.246573	0.619499	0.884838	0.0596918	3.86357	0.139105	0.709172	0.872593	Mxd1
ENSMUSG00000001157	8.72636	9.81964	7.99214	8.99116	13.3424	12.5864	11.6994	8.23755	7.64312	8.35693	8.39709	5.38062	7.5844	8.81621	Gmcl1	chr6:86691768-86733383	8.88232	12.5427	8.15867	7.26041	-0.325034	5.11299	4.59286	0.0321054	0.0525322	0.120432	5.11299	0.72644	0.39404	0.999889	0.288138	5.11299	3.51649	0.0607611	0.456234	0.167706	5.11299	1.19652	0.274018	0.572583	Gmcl1
ENSMUSG00000001158	23.4666	28.6821	26.3032	21.8233	20.3961	23.2969	20.1753	27.5445	23.3459	19.4081	21.8769	29.5391	31.3209	31.5327	Snrnp27	chr6:86675151-86684522	25.0688	21.2894	23.0438	30.7976	0.408048	5.46677	9.45376	0.00210716	0.004561	0.120548	5.46677	0.980428	0.322093	0.999889	-0.296724	5.46677	5.14579	0.0233029	0.348169	-0.417272	5.46677	10.1946	0.00140856	0.0415209	Snrnp27
ENSMUSG00000001166	0.287356	0.882791	0.520234	0.542928	0.310256	0.277683	0.43663	0.347531	0.323396	0.287893	0.375455	0.366057	0.00679223	0.648562	Oas1c	chr5:120800194-120812514	0.558327	0.341523	0.333569	0.34047	0.879638	-0.00120199	1.84717	0.174112	0.233401	0.738844	-0.00120199	1.57175	0.209953	0.999889	0.696223	-0.00120199	1.16915	0.279576	0.692124	-0.0426207	-0.00120199	0.00447822	0.946646	0.977939	Oas1c
ENSMUSG00000001168	0	0	0	0	0	0	0	0	0.00892354	0	0	0	0.0191168	0	Oas1h	chr5:120861421-120873506	0	0	0.00223089	0.00637227	NA	NA	NA	NA	NA	NA	NA	NA	NA	NA	NA	NA	NA	NA	NA	NA	NA	NA	NA	NA	Oas1h
ENSMUSG00000001173	4.8216	4.07785	4.86965	5.20922	6.09928	6.26032	6.59506	4.14746	4.84069	4.46431	4.41319	3.70335	4.58236	4.20231	Ocrl	chrX:47912387-47965868	4.74458	6.31822	4.46641	4.16267	-0.23786	5.52478	3.61216	0.0573586	0.0878533	0.086319	5.52478	0.549525	0.458512	0.999889	0.191827	5.52478	2.30485	0.128971	0.548431	0.105508	5.52478	0.699375	0.402994	0.68623	Ocrl
ENSMUSG00000001175	629.806	723.545	723.238	600.406	701.431	690.613	673.589	665.579	627.909	661.903	622.104	748.713	845.124	763.343	Calm1	chr12:100199435-100209814	669.249	688.545	644.374	785.727	0.131508	11.6666	2.44348	0.118014	0.166351	0.0517448	11.6666	0.443401	0.505486	0.999889	-0.230013	11.6666	7.55978	0.00596853	0.237861	-0.281757	11.6666	11.3573	0.000751538	0.0302662	Calm1
ENSMUSG00000001211	8.91776	9.04298	9.89632	8.96114	10.5765	10.7688	10.1053	10.698	9.06526	8.68106	10.0495	7.69084	12.2067	9.9746	Agpat3	chr10:78269178-78352489	9.20455	10.4835	9.62346	9.9574	-0.0141407	6.20789	0.0110016	0.916464	0.935829	-0.0643222	6.20789	0.26544	0.606408	0.999889	-0.111876	6.20789	0.690407	0.406026	0.774837	-0.0475538	6.20789	0.124577	0.724123	0.880455	Agpat3
ENSMUSG00000001225	0	0.0757616	0.00446467	0.0133127	0.00468624	0.034952	0.0279451	0.0234341	0.00239446	0.011093	0.0513325	0.0159492	0.00512963	0.0706939	Slc26a3	chr12:31390871-31473917	0.0233847	0.0225278	0.0220635	0.0305909	NA	NA	NA	NA	NA	NA	NA	NA	NA	NA	NA	NA	NA	NA	NA	NA	NA	NA	NA	NA	Slc26a3
ENSMUSG00000001227	10.3631	7.67204	9.22706	9.54269	10.9345	11.3929	10.4766	11.4988	9.51756	11.3554	10.0175	8.45442	7.85754	7.37099	Sema6b	chr17:56123085-56140343	9.20123	10.9347	10.5973	7.89432	-0.0743358	5.26714	0.319588	0.571855	0.642359	-0.204622	5.26714	2.81876	0.0931683	0.999889	0.225611	5.26714	2.8979	0.0886948	0.49544	0.430233	5.26714	10.4711	0.00121255	0.0380531	Sema6b
ENSMUSG00000001228	0.0737573	0.298345	0.126855	0.203062	0.252285	0.313608	0.229843	0.0981229	0.157552	0.165887	0.219325	0.282235	0.0997225	0.230312	Uhrf1	chr17:56303321-56323486	0.175505	0.265245	0.160222	0.20409	-0.425394	-0.216127	0.794206	0.372831	0.448989	0.124566	-0.216127	0.0771213	0.781237	0.999889	-0.219808	-0.216127	0.208615	0.647855	0.89605	-0.344374	-0.216127	0.512601	0.474015	0.738834	Uhrf1
ENSMUSG00000001229	22.1119	17.8077	20.2792	24.8687	25.934	23.9509	26.9332	21.4542	24.1424	22.627	24.5838	21.5764	15.7208	16.2086	Dpp9	chr17:56186807-56218905	21.2669	25.606	23.2018	17.8353	-0.0920847	6.26833	0.454464	0.500223	0.573832	-0.125433	6.26833	0.980628	0.322044	0.999889	0.260164	6.26833	3.57265	0.0587385	0.451486	0.385598	6.26833	7.81111	0.00519259	0.0794002	Dpp9
ENSMUSG00000001240	30.8185	39.8426	37.9973	31.1773	28.0067	29.6723	29.0724	38.0975	31.6418	31.0815	33.2969	35.5887	40.9793	40.1107	Ramp2	chr11:101246028-101259546	34.9589	28.9171	33.5294	38.8929	0.446238	6.82149	13.0377	0.000305282	0.000788886	0.0585609	6.82149	0.267169	0.605237	0.999889	-0.153789	6.82149	1.58714	0.207735	0.628907	-0.21235	6.82149	3.03059	0.0817085	0.317625	Ramp2
ENSMUSG00000001247	0.543607	0.838723	0.51176	0.610383	0.67489	0.655873	1.05952	0.454574	0.823391	1.01722	1.68832	1.03909	0.829203	0.393289	Lsr	chr7:30957770-30973464	0.626118	0.796759	0.995876	0.753861	-0.173712	0.811232	0.195003	0.658785	0.721033	-0.673357	0.811232	3.41119	0.0647558	0.999889	-0.258269	0.811232	0.430978	0.511509	0.835917	0.415088	0.811232	1.10738	0.292651	0.591322	Lsr
ENSMUSG00000001248	15.2676	12.9129	14.3502	15.8137	18.9225	21.5149	20.8365	14.0296	15.6937	16.4686	16.4214	12.7591	12.2804	11.6932	Gramd1a	chr7:31130127-31155896	14.5861	20.4246	15.6533	12.2442	-0.310474	5.38345	6.43964	0.0111601	0.0204644	-0.103324	5.38345	0.823136	0.364265	0.999889	0.256657	5.38345	4.28806	0.038381	0.403579	0.359981	5.38345	8.41298	0.00372552	0.0683583	Gramd1a
ENSMUSG00000001249	0	0	0	0.0765469	0.0359274	0.0412249	0.00535607	0.0224574	0.0413039	0.0255136	0	0.00509483	0	0	Hpn	chr7:31098725-31115290	0.0191367	0.0275028	0.0223187	0.00169828	NA	NA	NA	NA	NA	NA	NA	NA	NA	NA	NA	NA	NA	NA	NA	NA	NA	NA	NA	NA	Hpn
ENSMUSG00000001260	0.655128	0.738302	0.563227	0.65755	2.71191	2.28628	1.89509	0.384783	0.444308	0.450178	0.593891	0.631642	0.390322	0.47186	Gabrg1	chr5:70751047-70842617	0.653552	2.29776	0.46829	0.497941	-1.64222	2.09372	49.9057	1.61e-12	1.44e-11	0.478381	2.09372	4.61206	0.0317478	0.999889	0.395106	2.09372	2.65944	0.102937	0.51521	-0.0832744	2.09372	0.118021	0.73119	0.883698	Gabrg1
ENSMUSG00000001270	2720.77	2465.11	2719.53	2905.97	1299.88	1248.03	1391.85	2863.75	2996.04	3173.84	3016.63	2778.03	2329.01	2359.71	Ckb	chr12:111669361-111672338	2702.85	1313.26	3012.57	2488.91	1.21627	11.8397	179.523	6.16e-41	5.68e-39	-0.157881	11.8397	3.77061	0.0521605	0.999889	0.123358	11.8397	1.96525	0.160953	0.586265	0.281239	11.8397	10.15	0.00144299	0.0421736	Ckb
ENSMUSG00000001280	0.464123	0.739969	0.549924	0.393133	1.20641	0.997603	1.23572	0.545016	0.573376	0.572	0.566634	0.768719	0.598471	0.666392	Sp1	chr15:102406143-102436404	0.536787	1.14658	0.564257	0.677861	-0.923959	2.54089	17.8178	2.43e-05	7.75e-05	-0.0769633	2.54089	0.139416	0.708862	0.999889	-0.336575	2.54089	2.31296	0.128299	0.547267	-0.259611	2.54089	1.37887	0.240294	0.537482	Sp1
ENSMUSG00000001281	0.406551	0.123138	0.108849	0.179283	0.223061	0.27468	0.317941	0.168677	0.105635	0.473928	0.266758	0.246885	0.107195	0.275529	Itgb7	chr15:102215995-102231944	0.204455	0.271894	0.253749	0.209869	-0.234647	-0.569114	0.168604	0.681355	0.741285	-0.321345	-0.569114	0.36659	0.544869	0.999889	-0.0399105	-0.569114	0.00479665	0.944784	0.987853	0.281435	-0.569114	0.238667	0.625171	0.831854	Itgb7
ENSMUSG00000001285	15.7122	14.4319	16.0711	15.9005	13.7603	13.272	13.7317	15.5914	15.9634	17.4388	15.3203	16.9421	14.7961	16.5018	Myg1	chr15:102331709-102338139	15.5289	13.588	16.0785	16.08	0.366836	5.44857	9.89308	0.00165901	0.00367612	-0.0523354	5.44857	0.23934	0.624683	0.999889	-0.0478799	5.44857	0.171696	0.678609	0.904785	0.0044555	5.44857	0.00148618	0.969248	0.98866	Myg1
ENSMUSG00000001288	0.286687	0.395352	0.377156	0.251745	0.46851	0.475082	0.558766	0.294218	0.289493	0.220087	0.272798	0.350222	0.556569	0.324816	Rarg	chr15:102234938-102257517	0.327735	0.500786	0.269149	0.410536	-0.436909	0.604669	2.29274	0.129981	0.180709	0.283678	0.604669	1.07206	0.30048	0.999889	-0.320272	0.604669	1.21316	0.270707	0.683658	-0.60395	0.604669	4.27945	0.0385758	0.216364	Rarg
ENSMUSG00000001289	99.4903	116.293	117.934	91.4547	70.7306	64.4784	68.1797	97.956	88.6904	86.5555	101.519	103.876	121.589	116.046	Pfdn5	chr15:102326116-102331873	106.293	67.7962	93.6801	113.837	0.820942	7.077	43.8812	3.49e-11	2.65e-10	0.180332	7.077	2.57284	0.108712	0.999889	-0.0986752	7.077	0.663022	0.415495	0.779944	-0.279007	7.077	5.32329	0.0210423	0.161522	Pfdn5
ENSMUSG00000001300	1.4784	1.08617	1.68022	1.46282	3.10615	4.25323	3.07476	1.52911	1.47425	0.990165	1.69942	1.17462	1.80202	1.40573	Efnb2	chr8:8617434-8661242	1.4269	3.47805	1.42323	1.46079	-1.10959	2.99392	23.9693	9.79e-07	3.94e-06	0.0073562	2.99392	0.00119291	0.972448	0.999889	-0.0299966	2.99392	0.0169845	0.89631	0.975394	-0.0373528	2.99392	0.0263661	0.871009	0.947741	Efnb2
ENSMUSG00000001305	2.03667	2.54248	2.98489	2.51302	2.83354	3.36766	2.80244	2.95831	2.31651	2.77021	2.36963	2.19532	2.79904	3.31139	Rrp15	chr1:186720978-186749358	2.51927	3.00121	2.60367	2.76858	-0.0783987	3.13247	0.148552	0.699923	0.757711	-0.0490215	3.13247	0.0675204	0.794982	0.999889	-0.137663	3.13247	0.457829	0.49864	0.828521	-0.0886416	3.13247	0.189943	0.662964	0.850951	Rrp15
ENSMUSG00000001313	160.405	190.48	210.315	155.994	49.4495	43.1451	53.4304	185.612	171.149	137.802	188.918	148.968	171.849	184.746	Rnd2	chr11:101464999-101471853	179.299	48.675	170.87	168.521	2.05381	8.21347	189.157	4.86e-43	5.24e-41	0.0689031	8.21347	0.285317	0.593237	0.999889	0.0884306	8.21347	0.40156	0.526285	0.844831	0.0195276	8.21347	0.0196283	0.88858	0.954809	Rnd2
ENSMUSG00000001323	18.0075	15.6503	16.7963	19.3228	45.4507	48.3072	44.6946	17.0396	20.7853	15.7385	19.5322	19.4548	16.4786	18.0727	Srr	chr11:74906359-74925948	17.4442	46.1508	18.2739	18.002	-1.22862	6.73983	97.2022	6.26e-23	1.53e-21	-0.0666487	6.73983	0.328618	0.566474	0.999889	-0.0418354	6.73983	0.111047	0.738955	0.926274	0.0248134	6.73983	0.0390066	0.843436	0.936588	Srr
ENSMUSG00000001333	0.73539	0.573231	0.521615	0.76434	1.13672	1.23851	1.10073	0.479776	0.527527	0.661585	0.505892	0.66845	0.776241	0.511289	Sync	chr4:129287617-129308559	0.648644	1.15865	0.543695	0.651993	-0.662803	1.06361	6.64153	0.00996284	0.0184961	0.24949	1.06361	1.03771	0.308356	0.999889	-0.00168935	1.06361	4.12e-05	0.994881	0.999151	-0.251179	1.06361	0.905318	0.34136	0.634974	Sync
ENSMUSG00000001334	32.3228	35.6961	38.6395	32.4117	20.5891	20.7184	20.9933	39.8113	34.5685	36.2334	31.751	30.8517	45.5059	45.0924	Fndc5	chr4:129136999-129144593	34.7675	20.7669	35.5911	40.4833	0.916685	6.5366	41.7401	1.04e-10	7.39e-10	-0.0357849	6.5366	0.0779314	0.78012	0.999889	-0.220533	6.5366	2.55347	0.110053	0.525337	-0.184748	6.5366	1.791	0.180804	0.46927	Fndc5
ENSMUSG00000001348	0.175384	0.0598667	0.00881994	0.105197	0.0833188	0.180586	0.0662465	0	0	0.271736	0.0676048	0.0105026	0	0	Acp5	chr9:22126727-22135711	0.0873168	0.11005	0.0848352	0.00350085	NA	NA	NA	NA	NA	NA	NA	NA	NA	NA	NA	NA	NA	NA	NA	NA	NA	NA	NA	NA	Acp5
ENSMUSG00000001349	0.0530629	0.217354	0.144099	0.0429671	0.0693229	0.086776	0.0751614	0.207995	0.334889	0.131278	0.216959	0.128692	0.220747	0.162976	Cnn1	chr9:22099216-22109630	0.114371	0.0770868	0.22278	0.170805	NA	NA	NA	NA	NA	NA	NA	NA	NA	NA	NA	NA	NA	NA	NA	NA	NA	NA	NA	NA	Cnn1
ENSMUSG00000001366	81.6309	97.8165	88.216	91.5649	47.1891	56.316	58.2816	102.461	87.7324	103.839	82.9547	81.9608	99.8175	108.774	Fbxo9	chr9:78081499-78109065	89.8071	53.9289	94.2468	96.8508	0.909931	8.05701	43.891	3.47e-11	2.63e-10	-0.0721443	8.05701	0.337151	0.561478	0.999889	-0.109532	8.05701	0.668361	0.413624	0.779537	-0.0373878	8.05701	0.0777177	0.780414	0.907838	Fbxo9
ENSMUSG00000001376	4.76605	3.48523	3.43281	5.40168	7.43163	8.78939	8.4692	3.43538	4.81177	4.2863	4.6019	3.87812	2.98889	3.82102	Vps50	chr6:3498382-3603531	4.27144	8.23007	4.28384	3.56267	-0.769326	5.60649	20.7095	5.35e-06	1.9e-05	-0.00422594	5.60649	0.000716675	0.978643	0.999889	0.265543	5.60649	2.39572	0.121668	0.539072	0.269769	5.60649	2.47312	0.115808	0.375932	Vps50
ENSMUSG00000001379	29.1651	23.7322	27.6353	30.3691	18.1889	21.8347	20.5789	28.8076	27.8664	35.2263	29.0218	28.7015	21.1543	26.7927	NA	chrNA:NA-NA	27.7254	20.2009	30.2305	25.5495	0.632394	5.7759	19.4999	1.01e-05	3.42e-05	-0.126767	5.7759	0.944002	0.331251	0.999889	0.120935	5.7759	0.731858	0.392281	0.766495	0.247702	5.7759	3.05823	0.080329	0.314678	NA
ENSMUSG00000001380	89.1412	79.8057	79.6609	94.0737	69.7724	71.5632	68.6759	88.1616	93.4131	99.8933	89.0072	84.9829	72.0661	78.7588	Hars	chr18:36766528-36783205	85.6704	70.0038	92.6188	78.6026	0.466109	7.37024	15.135	0.000100088	0.000282745	-0.11417	7.37024	1.08148	0.298368	0.999889	0.127624	7.37024	1.1522	0.28309	0.69401	0.241793	7.37024	4.11895	0.0424053	0.228559	Hars
ENSMUSG00000001383	62.3463	76.6083	73.3124	60.9184	94.7701	95.0421	90.1424	68.8596	66.4136	61.9115	64.8121	75.5592	85.6717	82.1828	Zmat2	chr18:36793876-36799666	68.2964	93.3182	65.4992	81.1379	-0.278049	7.40808	5.78431	0.0161699	0.0284542	0.0580298	7.40808	0.291369	0.589345	0.999889	-0.248068	7.40808	4.5984	0.0320017	0.385549	-0.306097	7.40808	7.01047	0.00810346	0.097355	Zmat2
ENSMUSG00000001403	0.223517	0.111352	0.262481	0.20871	0.361604	0.36882	0.554483	0.12055	0.381258	0.353257	0.353283	0.397207	0.20105	0.327791	Ube2c	chr2:164769898-164778822	0.201515	0.428302	0.302087	0.308683	-0.905028	-0.303591	3.91804	0.0477704	0.0746062	-0.583909	-0.303591	1.84067	0.174872	0.999889	-0.607063	-0.303591	1.72883	0.18856	0.613956	-0.0231533	-0.303591	0.00255335	0.959699	0.984431	Ube2c
ENSMUSG00000001415	4.90236	5.93889	5.5087	5.56358	5.96329	6.64236	6.98801	7.18235	5.39094	5.12846	5.5699	4.63323	5.90304	6.64981	Smg5	chr3:88336260-88362338	5.47838	6.53122	5.81791	5.7287	-0.0795118	4.70173	0.258362	0.611248	0.678084	-0.0865296	4.70173	0.355961	0.550758	0.999889	-0.0658819	4.70173	0.176961	0.673998	0.903626	0.0206477	4.70173	0.0173614	0.895172	0.955997	Smg5
ENSMUSG00000001416	57.3029	41.9616	45.2002	61.2487	44.8177	42.9903	46.3118	42.853	58.0742	59.7425	55.5138	53.1156	38.8543	41.0633	Cct3	chr3:88297116-88321767	51.4284	44.7066	54.0459	44.3444	0.378207	7.8568	5.64899	0.0174655	0.0305005	-0.0730066	7.8568	0.249413	0.617489	0.999889	0.220092	7.8568	1.92636	0.165158	0.58946	0.293099	7.8568	3.40621	0.0649516	0.282604	Cct3
ENSMUSG00000001417	0.214401	0.247885	0.43824	0.238946	0.308849	0.256367	0.266464	0.216879	0.181312	0.267548	0.267357	0.365291	0.410001	0.346956	NA	chrNA:NA-NA	0.284868	0.277227	0.233274	0.374083	NA	NA	NA	NA	NA	NA	NA	NA	NA	NA	NA	NA	NA	NA	NA	NA	NA	NA	NA	NA	NA
ENSMUSG00000001418	4.12091	4.03065	4.09894	3.90819	3.72701	3.65729	3.62523	4.87067	3.72023	4.41119	4.43522	3.60148	4.85155	3.96385	Glmp	chr3:88325023-88331313	4.03967	3.66984	4.35933	4.13896	0.311931	4.58442	4.79638	0.0285196	0.0472874	-0.110988	4.58442	0.720484	0.395985	0.999889	-0.0326319	4.58442	0.0532959	0.817424	0.953412	0.0783559	4.58442	0.306864	0.579611	0.805036	Glmp
ENSMUSG00000001419	20.8503	19.731	18.8121	20.0602	37.5165	33.6411	32.0873	17.1796	20.1783	21.0455	21.4836	20.4944	17.5581	15.7176	Mef2d	chr3:88142372-88172086	19.8634	34.415	19.9718	17.9233	-0.619555	7.06273	25.1741	5.24e-07	2.2e-06	-0.0104093	7.06273	0.00816882	0.927984	0.999889	0.153116	7.06273	1.50503	0.219899	0.638355	0.163525	7.06273	1.71637	0.190161	0.481175	Mef2d
ENSMUSG00000001420	0.223875	0.349919	0.170656	0.209904	0.167929	0.301883	0.120168	0.330302	0.205931	0.280909	0.227745	0.15876	0.355382	0.337771	Tmem79	chr3:88328655-88336148	0.238588	0.19666	0.261222	0.283971	NA	NA	NA	NA	NA	NA	NA	NA	NA	NA	NA	NA	NA	NA	NA	NA	NA	NA	NA	NA	Tmem79
ENSMUSG00000001424	7.48225	5.31139	5.50233	8.20858	7.70409	7.72739	7.77817	4.56613	8.06984	7.51626	7.80097	6.75678	4.38644	5.14201	Snd1	chr6:28475139-28935162	6.62614	7.73655	6.9883	5.42841	-0.047091	6.03134	0.0588109	0.808385	0.849483	-0.0781654	6.03134	0.188728	0.663977	0.999889	0.294015	6.03134	2.26003	0.132751	0.551873	0.372181	6.03134	3.61009	0.0574301	0.265357	Snd1
ENSMUSG00000001435	0.152122	0.0824713	0.00810013	0.130425	0.187046	0.170726	0.23829	0.116919	0.0521305	0.114717	0.155219	0.0795747	0.114005	0.0664192	Col18a1	chr10:77052178-77166548	0.0932797	0.198687	0.109746	0.0866664	-0.914439	-0.225472	2.55385	0.110026	0.156362	-0.234129	-0.225472	0.189636	0.66322	0.999889	0.111287	-0.225472	0.0361386	0.84923	0.961231	0.345415	-0.225472	0.348087	0.555198	0.789525	Col18a1
ENSMUSG00000001436	1.4002	1.17064	1.41137	0.953048	1.49105	1.46017	1.58283	1.02522	1.29713	1.50309	1.28061	0.929626	1.22409	1.42313	Slc19a1	chr10:77032241-77061002	1.23381	1.51135	1.27651	1.19228	-0.119261	2.59505	0.286613	0.592399	0.660936	-0.0539083	2.59505	0.0679321	0.794372	0.999889	0.0469818	2.59505	0.0439158	0.83401	0.956152	0.10089	2.59505	0.20261	0.652622	0.846096	Slc19a1
ENSMUSG00000001440	8.15838	7.50026	8.95136	8.53031	9.00608	8.68403	8.32384	8.25076	9.69634	8.73761	8.95125	11.4889	10.6341	9.42859	Kpnb1	chr11:97159714-97187881	8.28508	8.67132	8.90899	10.5172	0.108417	5.89781	0.873709	0.349931	0.42493	-0.106016	5.89781	0.979554	0.322309	0.999889	-0.339167	5.89781	8.67876	0.0032194	0.203808	-0.233151	5.89781	4.09732	0.0429512	0.22958	Kpnb1
ENSMUSG00000001441	15.3448	13.0017	13.7935	16.3811	13.1796	13.1221	14.0341	11.0499	16.3614	14.0185	14.4947	19.0235	13.6377	13.8912	Npepps	chr11:97205842-97280638	14.6303	13.4452	13.9811	15.5175	0.297197	6.70003	4.01997	0.0449645	0.0707651	0.0639348	6.70003	0.219649	0.639307	0.999889	-0.0789288	6.70003	0.287669	0.591718	0.874396	-0.142864	6.70003	0.944197	0.331201	0.62662	Npepps
ENSMUSG00000001444	0.0126259	0	0.0457162	0.0408947	0.113964	0.0688256	0.150226	0.0359932	0	0.0567937	0.0125148	0.0680471	0.0525251	0.0129263	Tbx21	chr11:97098071-97115331	0.0248092	0.111005	0.0263254	0.0444995	NA	NA	NA	NA	NA	NA	NA	NA	NA	NA	NA	NA	NA	NA	NA	NA	NA	NA	NA	NA	Tbx21
ENSMUSG00000001445	69.0889	73.6972	69.7319	65.5075	59.5011	55.1511	56.2499	72.0918	63.0549	66.6059	63.4951	66.0156	64.117	74.1032	Mrpl10	chr11:97041560-97049213	69.5064	56.9674	66.3119	68.0786	0.459858	6.81497	16.7062	4.36e-05	0.000132388	0.0659041	6.81497	0.408641	0.52266	0.999889	0.0298479	6.81497	0.0717443	0.788814	0.94457	-0.0360562	6.81497	0.104917	0.746007	0.891197	Mrpl10
ENSMUSG00000001467	3.78923	2.37548	3.231	3.23248	4.87811	5.51749	5.41504	3.51017	2.83586	3.12211	3.31637	2.66632	3.15958	3.22657	Cyp51	chr5:4081145-4104746	3.15705	5.27022	3.19613	3.01749	-0.563619	3.93248	11.2237	0.00080759	0.0019113	-0.0171075	3.93248	0.0118208	0.913422	0.999889	0.0672564	3.93248	0.15565	0.693194	0.909568	0.0843639	3.93248	0.245075	0.620564	0.829624	Cyp51
ENSMUSG00000001472	274.893	273.248	283.762	311.787	207.405	207.209	215.522	295.804	285.045	311.47	293.17	235.713	273.995	280.417	Tcf25	chr8:123373753-123403835	285.922	210.045	296.373	263.375	0.619688	9.98813	36.6546	1.41e-09	8.55e-09	-0.0529671	9.98813	0.32127	0.570845	0.999889	0.120215	9.98813	1.41229	0.234676	0.653483	0.173182	9.98813	2.92521	0.0872059	0.327489	Tcf25
ENSMUSG00000001473	2.27062	1.29076	2.93742	2.2874	2.18287	1.34495	2.13741	2.66734	2.54317	2.71025	2.64938	2.75584	2.93794	2.01347	Tubb6	chr18:67390717-67402749	2.19655	1.88841	2.64253	2.56908	0.393753	2.05778	2.16804	0.140906	0.194042	-0.265378	2.05778	1.18184	0.276981	0.999889	-0.216761	2.05778	0.678113	0.410237	0.77784	0.0486167	2.05778	0.0340834	0.853529	0.941412	Tubb6
ENSMUSG00000001482	18.176	18.0685	17.0948	19.4112	16.626	16.6687	17.5081	19.6969	15.9654	19.6081	20.0539	14.7735	14.5289	16.0279	Def8	chr8:123423527-123463270	18.1876	16.9343	18.8311	15.1101	0.277397	6.12419	5.65702	0.0173856	0.0303766	-0.0511062	6.12419	0.226811	0.633898	0.999889	0.26898	6.12419	5.31368	0.0211586	0.339392	0.320086	6.12419	7.51387	0.00612255	0.0860972	Def8
ENSMUSG00000001493	0.0634468	0.144382	0.159535	0.0380558	0.66311	0.499572	0.583155	0.127279	0.177966	0.0634213	0.223604	0.303952	0.293273	0.13713	Meox1	chr11:101877510-101894374	0.101355	0.581946	0.148068	0.244785	-2.3357	-0.812024	17.972	2.24e-05	7.19e-05	-0.533823	-0.812024	1.02113	0.31225	0.999889	-1.25135	-0.812024	5.06424	0.0244245	0.354814	-0.717522	-0.812024	1.72133	0.189522	0.480465	Meox1
ENSMUSG00000001494	0.0380121	0.0155704	0.0344089	0.016416	0.158913	0.0745955	0.0344593	0.072242	0.0738157	0.109431	0.0678198	0.00819464	0.110694	0.0544832	Sost	chr11:101962458-101967015	0.0261018	0.0893224	0.0808271	0.0577907	NA	NA	NA	NA	NA	NA	NA	NA	NA	NA	NA	NA	NA	NA	NA	NA	NA	NA	NA	NA	Sost
ENSMUSG00000001496	0.0442129	0.0792325	0.0500273	0.119336	0.47259	0.10243	0.112726	0.0367616	0.0804908	0.0397756	0.0876477	0.137014	0.224165	0.0678972	Nkx2-1	chr12:56531958-56536908	0.0732022	0.229248	0.0611689	0.143025	NA	NA	NA	NA	NA	NA	NA	NA	NA	NA	NA	NA	NA	NA	NA	NA	NA	NA	NA	NA	Nkx2-1
ENSMUSG00000001497	0	0	0.0168723	0	0.00295161	0.00338683	0	0.00885593	0	0	0.0030792	0	0.00323088	0	Pax9	chr12:56691767-56712822	0.00421808	0.00211281	0.00298378	0.00107696	NA	NA	NA	NA	NA	NA	NA	NA	NA	NA	NA	NA	NA	NA	NA	NA	NA	NA	NA	NA	Pax9
ENSMUSG00000001504	0.124504	0	0	0.651423	0.0591473	0.0104413	0.466661	0	0.00464949	2.13246	0	0.0671011	0.00498028	0	Irx2	chr13:72628820-72634198	0.193982	0.17875	0.534279	0.0240271	0.318735	-0.181363	0.0287777	0.865293	0.8953	-1.47048	-0.181363	0.695115	0.40443	0.999889	3.02866	-0.181363	2.07521	0.149709	0.574584	4.49915	-0.181363	3.93662	0.0472456	0.240304	Irx2
ENSMUSG00000001506	0.236927	0.0245074	0.0563251	0.113689	0.184182	0.146112	0.241359	0.0204673	0.0604158	0.176548	0.1874	0.1393	0.07467	0.0098006	Col1a1	chr11:94936224-94953042	0.107862	0.190551	0.111208	0.0745902	-0.64147	-0.311015	0.75062	0.38628	0.462167	-0.0489147	-0.311015	0.00498869	0.943692	0.999889	0.553741	-0.311015	0.528612	0.467191	0.810239	0.602655	-0.311015	0.625717	0.428931	0.704608	Col1a1
ENSMUSG00000001507	1.76046	1.20279	1.59856	1.46709	0.909513	0.782717	1.05355	1.46115	1.47696	2.26431	1.55139	1.21268	1.81948	1.23348	Itga3	chr11:95044474-95076801	1.50723	0.915261	1.68845	1.42188	0.894612	3.03421	14.715	0.00012505	0.000347315	-0.168298	3.03421	0.644499	0.422086	0.999889	0.0890389	3.03421	0.15335	0.695355	0.910759	0.257336	3.03421	1.27679	0.258497	0.558079	Itga3
ENSMUSG00000001508	0.479799	0.973395	1.02433	0.498468	0.0774121	0.00986963	0	0.516145	0.439491	0.439789	0.861423	0.644028	0.743798	1.12145	Sgca	chr11:94962791-94976327	0.743999	0.0290939	0.564212	0.836426	4.70751	0.031648	58.2331	2.33e-14	2.55e-13	0.398161	0.031648	0.898355	0.343223	0.999889	-0.175296	0.031648	0.15208	0.696555	0.911133	-0.573458	0.031648	1.62497	0.202401	0.495771	Sgca
ENSMUSG00000001510	0.0119125	0.0914914	0.0215665	0.0707374	0.0113184	0.038962	0.0202483	0.0452793	0.156147	0.150037	0.0590384	0.0834629	0.136282	0.0548817	Dlx3	chr11:95120119-95125296	0.048927	0.0235096	0.102625	0.0915423	NA	NA	NA	NA	NA	NA	NA	NA	NA	NA	NA	NA	NA	NA	NA	NA	NA	NA	NA	NA	Dlx3
ENSMUSG00000001517	0.199975	0.19308	0.217223	0.268337	0.423434	0.333257	0.537378	0.154736	0.199713	0.164485	0.141583	0.13857	0.219864	0.169636	Foxm1	chr6:128362967-128376146	0.219654	0.431356	0.165129	0.176023	-0.79697	0.410493	6.83698	0.00892895	0.0167525	0.409133	0.410493	1.94674	0.162939	0.999889	0.321391	0.410493	1.01703	0.313224	0.719213	-0.0877416	0.410493	0.075238	0.783858	0.90988	Foxm1
ENSMUSG00000001518	6.6774	6.04466	6.07248	6.72419	5.67905	5.48273	5.84262	5.68565	6.74817	7.71325	6.83672	5.58437	4.72432	5.25648	Itfg2	chr6:128409444-128424931	6.37969	5.66813	6.74595	5.18839	0.344966	4.95167	6.31903	0.0119449	0.0217614	-0.0836665	4.95167	0.441323	0.506484	0.999889	0.300931	4.95167	4.80924	0.0283076	0.373392	0.384598	4.95167	7.83841	0.00511476	0.0786985	Itfg2
ENSMUSG00000001520	13.5133	15.7671	14.4269	14.2695	7.27523	6.71736	7.99981	15.9984	13.6372	15.1895	14.1897	14.0583	15.451	16.9687	Nrip2	chr6:128399296-128416427	14.4942	7.3308	14.7537	15.4927	1.15694	5.5953	84.4739	3.89e-20	7.32e-19	-0.0276234	5.5953	0.060419	0.805835	0.999889	-0.096333	5.5953	0.631325	0.42687	0.786608	-0.0687095	5.5953	0.321154	0.570915	0.799336	Nrip2
ENSMUSG00000001521	0.35846	0.527822	0.373258	0.323774	0.498632	0.360152	0.483185	0.422999	0.445863	0.383608	0.355306	0.565684	0.816278	0.362191	Tulp3	chr6:128321161-128355851	0.395829	0.447323	0.401944	0.581385	-0.00604042	1.60142	0.000490379	0.982333	0.986126	-0.026232	1.60142	0.0107781	0.917314	0.999889	-0.548361	1.60142	4.13235	0.0420709	0.414236	-0.52213	1.60142	3.75545	0.0526357	0.253624	Tulp3
ENSMUSG00000001524	6.72734	6.19482	6.68616	7.33997	5.31528	6.82265	6.08674	7.37024	7.13953	7.77528	8.35516	7.0061	5.85764	7.01361	Gtf2h4	chr17:35667730-35673739	6.73707	6.07489	7.66005	6.62578	0.324658	4.50936	4.93675	0.0262915	0.0439969	-0.185965	4.50936	1.92461	0.165349	0.999889	0.0263021	4.50936	0.0328363	0.856204	0.964455	0.212267	4.50936	2.13113	0.144334	0.419189	Gtf2h4
ENSMUSG00000001525	142.144	102.155	105.803	144.732	110.604	102.562	102.439	75.529	150.534	139.227	129.257	152.911	105.245	93.1129	Tubb5	chr17:35833921-35838306	123.709	105.202	123.637	117.09	0.409424	8.62513	4.03643	0.0445279	0.0701746	-0.00201675	8.62513	0.0001162	0.991399	0.999889	0.0880097	8.62513	0.189082	0.663682	0.901229	0.0900265	8.62513	0.197838	0.656472	0.847819	Tubb5
ENSMUSG00000001542	9.0312	9.01014	9.31346	7.67676	8.0284	9.57374	10.1753	9.87101	8.87756	8.00083	7.64121	7.26041	7.38605	7.74254	Ell2	chr13:75706757-75772364	8.75789	9.25914	8.59765	7.463	0.0936124	4.96105	0.48074	0.488087	0.562064	0.0251253	4.96105	0.0405505	0.840408	0.999889	0.231455	4.96105	2.91228	0.0879076	0.494364	0.20633	4.96105	2.31746	0.127929	0.395878	Ell2
ENSMUSG00000001552	6.20602	3.55122	3.68256	6.81627	8.45408	7.75307	8.35432	2.915	6.90246	6.53163	6.67633	5.96868	3.98992	2.41605	Jup	chr11:100368958-100397763	5.06402	8.18716	5.75635	4.12488	-0.515473	5.19324	3.20891	0.0732383	0.109164	-0.186233	5.19324	0.482265	0.487398	0.999889	0.310437	5.19324	1.13389	0.286948	0.69726	0.496671	5.19324	2.87844	0.089773	0.331897	Jup
ENSMUSG00000001555	0.872293	0.213725	0.33425	0.439109	0.818622	0.915992	1.01877	0.340711	0.691071	0.40441	0.705486	1.1479	0.512044	0.18628	Fkbp10	chr11:100415697-100424824	0.464844	0.917796	0.53542	0.615409	-0.804046	0.856282	2.89436	0.0888899	0.129456	-0.202412	0.856282	0.208837	0.647681	0.999889	-0.385519	0.856282	0.656725	0.417719	0.780616	-0.183107	0.856282	0.148195	0.700266	0.868456	Fkbp10
ENSMUSG00000001558	0.174437	0.111644	0.151323	0.102013	0.082869	0.1981	0.140014	0.276265	0.0705707	0.202702	0.216128	0.156688	0.257011	0.148823	Klhl10	chr11:100441917-100457022	0.134854	0.140328	0.191416	0.187507	NA	NA	NA	NA	NA	NA	NA	NA	NA	NA	NA	NA	NA	NA	NA	NA	NA	NA	NA	NA	Klhl10
ENSMUSG00000001566	0	0	0	0	0	0	0	0	0	0	0	0	0	0	Mnx1	chr5:29473034-29478470	0	0	0	0	NA	NA	NA	NA	NA	NA	NA	NA	NA	NA	NA	NA	NA	NA	NA	NA	NA	NA	NA	NA	Mnx1
ENSMUSG00000001569	6.58747	5.66807	5.70743	7.18839	7.11259	6.6921	6.74114	6.07375	6.53942	7.28597	7.39778	6.12528	4.75543	5.83754	Nom1	chr5:29434664-29457843	6.28784	6.84861	6.82423	5.57275	0.0515514	4.97298	0.130132	0.718295	0.774208	-0.11933	4.97298	0.81567	0.366449	0.999889	0.177127	4.97298	1.52398	0.217019	0.637312	0.296457	4.97298	4.25627	0.0391056	0.217894	Nom1
ENSMUSG00000001576	15.0351	15.2272	15.5589	12.7524	14.7268	12.2222	14.705	14.1877	11.133	9.04154	15.4961	10.6102	13.8784	12.389	Ergic1	chr17:26561489-26656934	14.6434	13.8847	12.4646	12.2925	0.249353	6.42956	2.55297	0.110087	0.156423	0.233499	6.42956	2.63325	0.104647	0.999889	0.253115	6.42956	2.62854	0.104958	0.518219	0.0196157	6.42956	0.0159181	0.8996	0.95801	Ergic1
ENSMUSG00000001583	0.188725	0.212588	0.170835	0.106972	0.20621	0.195466	0.203164	0.103118	0.0916211	0.118849	0.126268	0.142398	0.201186	0.289823	Tnk1	chr11:69851005-69858730	0.16978	0.201613	0.109964	0.211136	NA	NA	NA	NA	NA	NA	NA	NA	NA	NA	NA	NA	NA	NA	NA	NA	NA	NA	NA	NA	Tnk1
ENSMUSG00000001588	0.0160994	0.0527567	0.034976	0.03824	0	0.00702083	0.00364867	0.0367163	0.0406425	0.0347608	0.0382987	0.0277657	0.120556	0.032965	Acap1	chr11:69881567-69895539	0.035518	0.0035565	0.0376046	0.0604288	NA	NA	NA	NA	NA	NA	NA	NA	NA	NA	NA	NA	NA	NA	NA	NA	NA	NA	NA	NA	Acap1
ENSMUSG00000001604	1.69407	2.01052	1.71629	0.884222	1.87608	1.23536	1.55099	2.61191	1.48146	1.90759	1.57908	3.44649	2.35695	1.83775	Tcea3	chr4:136247729-136274898	1.57628	1.55414	1.89501	2.54706	0.189083	1.4104	0.376089	0.539704	0.611731	-0.2687	1.4104	0.901405	0.342405	0.999889	-0.68664	1.4104	5.15574	0.0231697	0.347768	-0.41794	1.4104	1.91997	0.16586	0.449541	Tcea3
ENSMUSG00000001622	0	0	0	0.00816844	0	0	0	0	0	0	0.00749924	0	0	0	Csn3	chr5:87925579-87932665	0.00204211	0	0.00187481	0	NA	NA	NA	NA	NA	NA	NA	NA	NA	NA	NA	NA	NA	NA	NA	NA	NA	NA	NA	NA	Csn3
ENSMUSG00000001627	2.76434	2.64409	3.63332	3.77481	7.5763	9.98548	9.83186	3.66123	3.65248	3.07788	2.98718	3.42186	3.59165	4.48536	Ifrd1	chr12:40201567-40248504	3.20414	9.13121	3.34469	3.83296	-1.33405	4.73651	62.0663	3.32e-15	3.96e-14	-0.0607751	4.73651	0.147281	0.701148	0.999889	-0.257476	4.73651	2.28362	0.130746	0.550594	-0.196701	4.73651	1.33273	0.248319	0.546596	Ifrd1
ENSMUSG00000001630	9.49407	8.26905	7.26595	9.28573	9.25566	9.33549	8.35983	8.04543	8.09058	8.36811	9.40713	7.59652	6.30755	6.40258	Stk38l	chr6:146724995-146778812	8.5787	8.98366	8.47781	6.76888	0.107422	5.23668	0.661344	0.416086	0.491691	0.0161915	5.23668	0.0176015	0.894454	0.999889	0.345903	5.23668	6.7599	0.00932291	0.266236	0.329711	5.23668	6.14916	0.0131474	0.124686	Stk38l
ENSMUSG00000001632	4.48928	3.4976	3.6402	5.02618	7.2305	6.91685	7.04877	2.98548	4.65642	4.9879	3.76109	4.53134	2.79554	3.3339	Brpf1	chr6:113307137-113324860	4.16332	7.06538	4.09772	3.5536	-0.587233	4.94579	9.44002	0.00212301	0.00459124	0.0196858	4.94579	0.0121807	0.912119	0.999889	0.234571	4.94579	1.46601	0.225977	0.644472	0.214885	4.94579	1.23166	0.267085	0.56571	Brpf1
ENSMUSG00000001642	16.5972	15.3849	16.882	16.1773	12.4911	13.2924	13.8838	14.8038	18.5617	16.9721	17.2032	18.6434	16.4308	16.9021	Akr1b3	chr6:34302434-34317478	16.2603	13.2224	16.8852	17.3254	0.47279	5.98597	16.7382	4.29e-05	0.000130354	-0.0565722	5.98597	0.286238	0.592642	0.999889	-0.0884351	5.98597	0.600737	0.438297	0.795622	-0.0318629	5.98597	0.0779188	0.780138	0.907639	Akr1b3
ENSMUSG00000001655	0	0	0	0	0	0	0	0	0.0061968	0	0	0	0	0	Hoxc13	chr15:102921103-102928814	0	0	0.0015492	0	NA	NA	NA	NA	NA	NA	NA	NA	NA	NA	NA	NA	NA	NA	NA	NA	NA	NA	NA	NA	Hoxc13
ENSMUSG00000001656	0	0	0	0	0	0	0	0	0	0	0	0	0	0	Hoxc11	chr15:102954427-102957708	0	0	0	0	NA	NA	NA	NA	NA	NA	NA	NA	NA	NA	NA	NA	NA	NA	NA	NA	NA	NA	NA	NA	Hoxc11
ENSMUSG00000001657	0	0	0	0	0	0	0	0	0	0	0	0	0	0	Hoxc8	chr15:102990607-102994111	0	0	0	0	NA	NA	NA	NA	NA	NA	NA	NA	NA	NA	NA	NA	NA	NA	NA	NA	NA	NA	NA	NA	Hoxc8
ENSMUSG00000001661	0	0	0	0	0	0	0	0	0	0	0	0	0	0	Hoxc6	chr15:102998257-103011881	0	0	0	0	NA	NA	NA	NA	NA	NA	NA	NA	NA	NA	NA	NA	NA	NA	NA	NA	NA	NA	NA	NA	Hoxc6
ENSMUSG00000001663	4.79011	4.85262	5.05251	4.21722	6.778	8.08002	8.27011	5.05972	4.65095	4.18914	5.36948	6.49284	5.62328	4.28318	Gstt1	chr10:75783813-75798584	4.72812	7.70938	4.81732	5.46643	-0.530995	3.07579	8.023	0.00461869	0.00928175	-0.0272878	3.07579	0.0241527	0.876497	0.999889	-0.203253	3.07579	1.15623	0.282248	0.69329	-0.175965	3.07579	0.867769	0.351574	0.644246	Gstt1
ENSMUSG00000001665	1.45288	1.55515	0.957952	1.36204	2.22117	1.76648	1.95123	0.909034	1.87509	1.92563	1.53491	2.44253	1.08197	1.1263	Gstt3	chr10:75774115-75781414	1.332	1.97963	1.56117	1.55027	-0.399706	2.05988	1.73509	0.187763	0.248714	-0.236263	2.05988	0.697137	0.403748	0.999889	-0.21134	2.05988	0.480064	0.488393	0.823508	0.0249233	2.05988	0.00666784	0.93492	0.972741	Gstt3
ENSMUSG00000001666	153.612	204.517	190.422	135.903	35.6191	36.9059	43.0335	181.168	155.423	137.647	156.389	163.957	192.072	196.667	Ddt	chr10:75771230-75773414	171.113	38.5195	157.657	184.232	2.32334	6.80189	227.31	2.3e-51	4.7e-49	0.115974	6.80189	0.782421	0.376402	0.999889	-0.108191	6.80189	0.585878	0.444018	0.798085	-0.224165	6.80189	2.52248	0.112234	0.369733	Ddt
ENSMUSG00000001670	0	0.0802537	0.23647	0.0352551	0.124103	0.0712009	0.0518035	0.0806767	0	0.0411276	0.0517869	0.147831	0.210559	0.160469	Tat	chr8:109990437-109999803	0.0879946	0.082369	0.0433978	0.172953	NA	NA	NA	NA	NA	NA	NA	NA	NA	NA	NA	NA	NA	NA	NA	NA	NA	NA	NA	NA	Tat
ENSMUSG00000001672	0.186528	0.156728	0.207811	0.108438	0.113606	0.104286	0.0921345	0.0136345	0.0650136	0.193624	0.109036	0.103107	0.139278	0.0832417	Marveld3	chr8:109947914-109962203	0.164876	0.103342	0.0953271	0.108542	NA	NA	NA	NA	NA	NA	NA	NA	NA	NA	NA	NA	NA	NA	NA	NA	NA	NA	NA	NA	Marveld3
ENSMUSG00000001674	9.00142	8.54412	10.3298	8.12029	7.69907	7.39296	7.63395	8.01861	8.13801	8.18907	9.29842	12.4095	9.65119	8.4255	Ddx18	chr1:121553835-121567989	8.9989	7.57533	8.41103	10.1621	0.421899	4.45303	7.90951	0.00491756	0.00981794	0.0959681	4.45303	0.487441	0.485071	0.999889	-0.169707	4.45303	1.3154	0.25142	0.668166	-0.265675	4.45303	3.22959	0.0723187	0.299439	Ddx18
ENSMUSG00000001687	186.884	197.851	190.106	174.204	142.074	143.8	139.751	199.594	169.72	175.516	170.307	151.146	173.229	184.918	Ubl3	chr5:148504635-148552789	187.261	141.875	178.784	169.764	0.573394	8.84476	26.6682	2.42e-07	1.07e-06	0.0651283	8.84476	0.411762	0.521076	0.999889	0.141132	8.84476	1.64874	0.19913	0.620804	0.0760039	8.84476	0.479312	0.488734	0.748569	Ubl3
ENSMUSG00000001700	1.98971	2.6241	2.17223	2.48018	8.93681	9.51177	10.6243	2.8991	1.99045	2.14259	1.94829	2.76861	2.60236	1.56791	Gramd3	chr18:56400337-56503792	2.31656	9.69095	2.24511	2.31296	-1.89045	3.28669	81.8827	1.44e-19	2.57e-18	0.0444959	3.28669	0.0515853	0.820327	0.999889	0.0101092	3.28669	0.00227541	0.961954	0.992407	-0.0343867	3.28669	0.0263806	0.870974	0.947741	Gramd3
ENSMUSG00000001707	132.76	164.162	156.877	127.528	49.2094	52.5661	49.8074	149.035	126.303	105.197	125.905	140.445	148.632	155.381	Eef1e1	chr13:38644207-38659058	145.332	50.5276	126.61	148.153	1.69654	6.9774	159.823	1.24e-36	7.98e-35	0.19817	6.9774	2.83651	0.0921442	0.999889	-0.0279753	6.9774	0.0485451	0.825615	0.954479	-0.226145	6.9774	3.18864	0.0741517	0.30282	Eef1e1
ENSMUSG00000001729	69.9056	70.7029	73.0455	69.8625	54.5259	53.9705	54.272	85.239	69.4899	67.9687	74.7649	56.4255	69.2078	68.4729	Akt1	chr12:112653821-112674884	70.8791	54.2561	74.3656	64.7021	0.559241	8.10942	22.6053	1.99e-06	7.62e-06	-0.069415	8.10942	0.416678	0.5186	0.999889	0.132347	8.10942	1.2916	0.255754	0.67111	0.201762	8.10942	2.99423	0.0835615	0.320927	Akt1
ENSMUSG00000001739	0	0.00757259	0.00669385	0.00798384	0	0	0.0167591	0.00702693	0	0.0731794	0.00732977	0.0797087	0.0230725	0.00757078	Cldn15	chr5:136966616-136975858	0.00556257	0.00558638	0.021884	0.036784	NA	NA	NA	NA	NA	NA	NA	NA	NA	NA	NA	NA	NA	NA	NA	NA	NA	NA	NA	NA	Cldn15
ENSMUSG00000001741	1.5282	0.931168	1.24736	1.7494	6.07247	5.11618	5.13157	1.20475	2.41726	1.14419	1.63189	1.74224	0.972786	1.36566	Il16	chr7:83642825-83745726	1.36403	5.44007	1.59952	1.36023	-1.81911	4.13131	51.3394	7.77e-13	7.2e-12	-0.227545	4.13131	0.931249	0.334539	0.999889	0.0102145	4.13131	0.0016042	0.968051	0.993385	0.237759	4.13131	0.864065	0.352604	0.644774	Il16
ENSMUSG00000001750	0.502471	0.539738	0.601153	0.747352	0.427335	0.455869	0.493731	0.684489	0.655048	0.632227	0.665228	0.693113	0.621253	0.787828	Tcirg1	chr19:3896050-3907133	0.597679	0.458978	0.659248	0.700731	0.556592	1.46832	5.56224	0.0183519	0.0318347	-0.141356	1.46832	0.441297	0.506497	0.999889	-0.228146	1.46832	0.989652	0.319827	0.723205	-0.0867905	1.46832	0.14398	0.704356	0.870332	Tcirg1
ENSMUSG00000001751	1.30593	1.44019	1.28377	0.899561	1.81348	1.55261	2.00883	1.43188	1.57208	1.1217	1.65173	1.70703	0.909566	1.20391	Naglu	chr11:101070012-101077672	1.23236	1.79164	1.44435	1.2735	-0.367426	1.92121	2.20143	0.137883	0.190353	-0.229938	1.92121	0.990943	0.319512	0.999889	-0.0447934	1.92121	0.0319934	0.858042	0.964777	0.185145	1.92121	0.546814	0.459622	0.728298	Naglu
ENSMUSG00000001755	14.7808	12.9089	11.8622	14.9999	13.4294	12.7876	13.4713	13.4728	14.5163	13.6029	14.4009	12.519	10.273	10.3201	Coasy	chr11:101082565-101086619	13.6379	13.2294	13.9982	11.0373	0.218357	5.23342	2.92538	0.0871968	0.127315	-0.038428	5.23342	0.106781	0.743839	0.999889	0.309714	5.23342	5.84358	0.015634	0.311879	0.348142	5.23342	7.37907	0.00659873	0.089187	Coasy
ENSMUSG00000001761	1.05985	0.898059	0.775035	1.11286	3.30533	2.80941	3.3769	0.825447	1.12188	0.904876	0.955775	1.76514	1.37028	0.761677	Smo	chr6:29735503-29761365	0.961452	3.16388	0.951995	1.29903	-1.54371	2.47516	38.5576	5.32e-10	3.41e-09	0.0127316	2.47516	0.00295021	0.956684	0.999889	-0.423007	2.47516	2.84221	0.0918177	0.498056	-0.435738	2.47516	3.02148	0.0821686	0.318285	Smo
ENSMUSG00000001763	1.92591	1.47684	1.63114	1.99118	4.09063	4.14993	4.10781	1.38766	1.31514	3.76445	1.65724	2.48656	2.0596	1.37433	Tspan33	chr6:29694222-29718559	1.75627	4.11612	2.03112	1.9735	-1.05324	3.61357	13.1015	0.000295063	0.000765013	-0.218767	3.61357	0.647118	0.421145	0.999889	-0.158386	3.61357	0.291918	0.588994	0.87317	0.0603805	3.61357	0.0422343	0.837174	0.933748	Tspan33
ENSMUSG00000001767	5.27095	4.0336	3.67649	5.41728	4.98091	4.96697	4.70884	2.72179	4.49893	4.17586	4.90462	5.3248	3.24241	3.61849	Crnkl1	chr2:145917479-145935014	4.59958	4.88558	4.0753	4.0619	0.0881404	4.07968	0.172948	0.677505	0.737752	0.173055	4.07968	0.778849	0.377493	0.999889	0.185919	4.07968	0.76475	0.381846	0.76165	0.012865	4.07968	0.00368135	0.951619	0.980433	Crnkl1
ENSMUSG00000001768	2.18188	2.17177	1.74858	1.93793	5.34299	5.78828	6.80084	1.79688	2.31904	2.6329	1.8426	2.66542	1.7367	2.32314	Rin2	chr2:145675215-145887616	2.01004	5.97737	2.14786	2.24176	-1.39833	3.96103	57.1911	3.95e-14	4.23e-13	-0.101488	3.96103	0.343109	0.55804	0.999889	-0.156035	3.96103	0.697494	0.403627	0.773353	-0.054547	3.96103	0.0852272	0.770335	0.903343	Rin2
ENSMUSG00000001773	0.288141	0.0602179	0.037261	0.171418	0.96658	0.532114	0.992862	0.106169	0.234093	0.391479	0.0816016	0.342279	0	0.114386	Folh1	chr7:86718977-86775943	0.139259	0.830519	0.203336	0.152222	-2.39454	-0.270462	8.74684	0.00310138	0.00648316	-0.555953	-0.270462	0.550006	0.458315	0.999889	-0.115028	-0.270462	0.0201169	0.887211	0.972719	0.440925	-0.270462	0.293263	0.588137	0.810314	Folh1
ENSMUSG00000001774	52.0277	45.6703	45.9868	52.1497	35.6806	37.8277	39.9148	44.0919	41.7465	45.973	45.4344	50.0686	41.4124	43.4716	Chordc1	chr9:18292125-18317442	48.9586	37.8077	44.3115	44.9842	0.547796	6.6206	22.0928	2.6e-06	9.75e-06	0.14278	6.6206	1.7953	0.180282	0.999889	0.125999	6.6206	1.19279	0.274768	0.687926	-0.0167812	6.6206	0.0212554	0.884085	0.953092	Chordc1
ENSMUSG00000001783	84.2511	59.6376	62.8027	82.5447	59.4365	56.4791	59.1459	61.7897	79.395	86.5378	77.0979	71.0612	49.287	56.7577	Rtcb	chr10:85938637-85957823	72.309	58.3538	76.2051	59.0353	0.484954	7.47371	9.11824	0.00253073	0.00538408	-0.077655	7.47371	0.278557	0.597649	0.999889	0.297859	7.47371	3.47043	0.0624751	0.457044	0.375514	7.47371	5.4975	0.0190436	0.152243	Rtcb
ENSMUSG00000001785	14.9299	11.4534	11.395	14.324	15.1475	16.3774	14.9883	12.2299	13.7588	12.5723	13.5611	11.3302	9.31053	10.4375	Pwp1	chr10:85829494-85889096	13.0256	15.5044	13.0305	10.3594	-0.0764431	5.14453	0.313178	0.575736	0.645619	-0.00106862	5.14453	7.12e-05	0.99327	0.999889	0.333853	5.14453	5.8466	0.0156072	0.31186	0.334921	5.14453	5.8876	0.0152478	0.13519	Pwp1
ENSMUSG00000001786	4.22655	3.71134	4.00075	4.60986	6.99803	6.86615	6.75641	3.50428	4.44925	4.67579	4.25235	4.39964	3.65033	4.10074	Fbxo7	chr10:86021972-86051873	4.13712	6.87353	4.22042	4.05024	-0.55762	4.85703	15.663	7.57e-05	0.000218541	-0.0311255	4.85703	0.0559074	0.813085	0.999889	0.0340141	4.85703	0.057014	0.811279	0.951024	0.0651396	4.85703	0.209129	0.647451	0.84325	Fbxo7
ENSMUSG00000001794	36.4522	52.5336	48.6262	38.6412	27.0575	26.0179	26.5006	44.8565	42.3408	41.0114	42.9577	51.5037	67.3789	50.0523	Capns1	chr7:30186936-30198811	44.0633	26.5253	42.7916	56.3116	0.904099	6.68722	43.0633	5.3e-11	3.91e-10	0.039458	6.68722	0.100368	0.751388	0.999889	-0.351639	6.68722	6.9011	0.00861427	0.261803	-0.391097	6.68722	8.54355	0.0034675	0.0663193	Capns1
ENSMUSG00000001802	12.0162	10.697	10.8772	11.5562	11.7598	12.9206	12.0316	12.8322	11.4836	12.0746	11.5699	9.53361	10.7818	10.1527	Lrp3	chr7:35200027-35215498	11.2866	12.2373	11.9901	10.156	0.057598	5.71005	0.257422	0.611897	0.678541	-0.088264	5.71005	0.707232	0.400364	0.999889	0.154693	5.71005	1.84497	0.17437	0.59972	0.242957	5.71005	4.54174	0.033078	0.200667	Lrp3
ENSMUSG00000001804	0	0	0	0	0	0	0	0	0	0	0	0	0	0	Dsg4	chr18:20436175-20471821	0	0	0	0	NA	NA	NA	NA	NA	NA	NA	NA	NA	NA	NA	NA	NA	NA	NA	NA	NA	NA	NA	NA	Dsg4
ENSMUSG00000001815	0	0.00358302	0	0	0	0.00381461	0	0	0	0	0	0	0	0.00358216	Evx2	chr2:74652991-74659557	0.000895756	0.00127154	0	0.00119405	NA	NA	NA	NA	NA	NA	NA	NA	NA	NA	NA	NA	NA	NA	NA	NA	NA	NA	NA	NA	Evx2
ENSMUSG00000001819	0	0	0	0	0	0	0	0	0	0	0	0	0	0	Hoxd13	chr2:74668310-74671599	0	0	0	0	NA	NA	NA	NA	NA	NA	NA	NA	NA	NA	NA	NA	NA	NA	NA	NA	NA	NA	NA	NA	Hoxd13
ENSMUSG00000001823	0	0	0	0	0	0	0	0	0	0	0	0	0	0	Hoxd12	chr2:74675013-74677705	0	0	0	0	NA	NA	NA	NA	NA	NA	NA	NA	NA	NA	NA	NA	NA	NA	NA	NA	NA	NA	NA	NA	Hoxd12
ENSMUSG00000001827	3.28902	2.8009	2.35828	2.2	5.80171	3.92125	3.74251	1.6829	3.75117	4.29383	5.51029	8.67512	3.59846	3.14326	Folr1	chr7:101858331-101870788	2.66205	4.48849	3.80955	5.13895	-0.582947	3.1674	2.90761	0.0881625	0.128528	-0.522795	3.1674	2.67793	0.101748	0.999889	-0.939346	3.1674	7.56603	0.00594788	0.237861	-0.416551	3.1674	1.48848	0.222452	0.518531	Folr1
ENSMUSG00000001829	5.64478	4.60309	5.87896	6.83273	6.70457	6.6446	6.64346	6.02898	6.7447	6.50478	6.16196	5.52411	5.31131	4.82922	Clpb	chr7:101663633-101795506	5.73989	6.66421	6.36011	5.22155	-0.0394817	5.5591	0.0900401	0.764126	0.812731	-0.148109	5.5591	1.47654	0.224316	0.999889	0.142432	5.5591	1.16087	0.281286	0.693162	0.290541	5.5591	4.80979	0.0282986	0.186012	Clpb
ENSMUSG00000001833	204.223	174.923	183.357	193.797	180.562	224.647	208.789	170.228	211.45	177.074	180.65	253.165	181.143	191.513	2020-09-07	chr9:25252439-25308571	189.075	204.666	184.85	208.607	0.0604707	8.95381	0.219067	0.639752	0.70406	0.031166	8.95381	0.0680274	0.794231	0.999889	-0.137096	8.95381	1.13304	0.287129	0.697336	-0.168262	8.95381	1.70822	0.191216	0.482088	2020-09-07
ENSMUSG00000001844	6.41098	7.10422	6.27487	5.20454	9.07697	8.28687	8.33359	7.07175	5.27159	5.33832	4.67488	8.19905	7.00981	6.98461	Zdhhc4	chr5:143316489-143329256	6.24865	8.56581	5.58913	7.39782	-0.283315	4.27786	3.13157	0.0767899	0.113805	0.158871	4.27786	1.13238	0.287268	0.999889	-0.241692	4.27786	2.27064	0.131846	0.551858	-0.400563	4.27786	6.24895	0.0124267	0.12127	Zdhhc4
ENSMUSG00000001847	207.503	202.617	196.18	204.995	295.794	286.113	275.711	197.128	208.335	206.546	194.335	224.969	169.568	181.595	Rac1	chr5:143503634-143528036	202.824	285.873	201.586	192.044	-0.321487	9.16562	8.92536	0.00281237	0.00592522	0.00680571	9.16562	0.00462506	0.945779	0.999889	0.0824755	9.16562	0.58041	0.446152	0.799876	0.0756698	9.16562	0.488722	0.484498	0.745737	Rac1
ENSMUSG00000001855	3.24572	2.33128	2.17557	2.7739	2.97261	3.02977	2.89666	1.50658	3.26037	2.49573	2.64658	2.82023	2.19349	1.87457	Nup214	chr2:31974436-32053975	2.63162	2.96635	2.47732	2.29609	0.00179891	4.642	7.34e-05	0.993163	0.994555	0.0840247	4.642	0.186737	0.665646	0.999889	0.20364	4.642	0.931787	0.334399	0.733051	0.119615	4.642	0.32249	0.570115	0.79916	Nup214
ENSMUSG00000001864	2.99193	3.53679	2.31934	2.10291	5.04821	4.34334	4.85116	4.27797	2.63596	2.43152	2.77453	4.56261	3.35812	2.46694	Aif1l	chr2:31950139-31973442	2.73774	4.74757	3.02999	3.46255	-0.623588	3.72431	7.619	0.00577565	0.011345	-0.147234	3.72431	0.48664	0.48543	0.999889	-0.333684	3.72431	2.16322	0.141348	0.561988	-0.186449	3.72431	0.674643	0.411437	0.69175	Aif1l
ENSMUSG00000001865	0	0	0.00979184	0.0116788	0	0.0117933	0.0858041	0	0	0	0.0428882	0.0233197	0	0	Cpa3	chr3:20215620-20242181	0.00536767	0.0325324	0.0107221	0.00777324	NA	NA	NA	NA	NA	NA	NA	NA	NA	NA	NA	NA	NA	NA	NA	NA	NA	NA	NA	NA	Cpa3
ENSMUSG00000001870	0.112404	0.110502	0.111246	0.0906136	0.289068	0.174833	0.142657	0.0512698	0.162981	0.0835951	0.0653636	0.0759271	0.0249394	0.0767191	Ltbp1	chr17:75005568-75392512	0.106191	0.202186	0.0908023	0.0591952	-0.75871	0.255227	3.11657	0.0774997	0.11474	0.220235	0.255227	0.294033	0.587648	0.999889	0.839164	0.255227	3.42544	0.0641992	0.46172	0.618928	0.255227	1.87361	0.171062	0.455651	Ltbp1
ENSMUSG00000001891	32.8053	30.3184	29.2879	30.7106	33.7173	36.3846	36.0836	29.3154	35.2462	29.2136	32.2021	35.962	30.0785	31.3328	Ugp2	chr11:21321138-21371201	30.7805	35.3952	31.4943	32.4578	-0.0274749	6.63132	0.0577692	0.810057	0.850927	-0.0345362	6.63132	0.106379	0.744305	0.999889	-0.0733975	6.63132	0.412578	0.520664	0.841856	-0.0388613	6.63132	0.115594	0.733863	0.885197	Ugp2
ENSMUSG00000001901	0.292093	0.561972	0.572876	0.506485	0.483568	0.68997	0.666994	0.651847	0.425411	0.621111	0.600979	0.267142	0.718036	0.425909	Kcnh6	chr11:106008124-106034549	0.483356	0.613511	0.574837	0.470362	-0.168052	0.944667	0.259391	0.610539	0.677472	-0.25134	0.944667	0.674156	0.411606	0.999889	0.0412731	0.944667	0.0153621	0.90136	0.976216	0.292613	0.944667	0.772647	0.379399	0.667108	Kcnh6
ENSMUSG00000001909	5.17576	4.57071	5.17665	5.73592	4.61473	4.90415	5.00981	4.89933	4.74245	5.51453	5.26601	4.37617	4.6317	4.78126	Trmt1	chr8:84686307-84699808	5.16476	4.8429	5.10558	4.59638	0.268169	4.97112	4.21832	0.0399898	0.0638437	0.0154578	4.97112	0.0165595	0.897608	0.999889	0.170802	4.97112	1.71605	0.190203	0.615341	0.155344	4.97112	1.42116	0.233212	0.530281	Trmt1
ENSMUSG00000001910	8.90894	8.99966	8.4017	9.27546	11.845	11.1584	11.2915	8.0249	9.16438	8.48145	9.57639	7.6658	7.16474	6.90332	Nacc1	chr8:84670483-84687862	8.89644	11.4316	8.81178	7.24462	-0.188054	5.27776	2.57381	0.108646	0.154632	0.0123399	5.27776	0.0128236	0.909839	0.999889	0.299638	5.27776	6.37122	0.0115986	0.285048	0.287298	5.27776	5.86385	0.0154549	0.136251	Nacc1
ENSMUSG00000001911	10.7859	11.2355	11.0206	9.52039	34.7737	33.628	31.6499	9.7031	13.9869	9.08251	10.8625	15.5275	12.5776	9.30563	Nfix	chr8:84699876-84800344	10.6406	33.3505	10.9088	12.4703	-1.47561	6.83729	89.6316	2.87e-21	6.04e-20	-0.0381271	6.83729	0.0691633	0.792559	0.999889	-0.22259	6.83729	2.03383	0.153833	0.579383	-0.184463	6.83729	1.39585	0.23742	0.534539	Nfix
ENSMUSG00000001918	0.0302341	0.0232207	0.0478942	0.028562	0.100542	0.127728	0.0899332	0.0466861	0.110084	0.0543995	0.0861583	0.0692522	0.106124	0.0967296	Slc1a5	chr7:16781340-16798274	0.0324778	0.106068	0.074332	0.0907021	NA	NA	NA	NA	NA	NA	NA	NA	NA	NA	NA	NA	NA	NA	NA	NA	NA	NA	NA	NA	Slc1a5
ENSMUSG00000001924	82.6366	58.4491	61.4735	84.6723	76.2332	71.1567	77.4715	53.9122	81.4068	78.5859	77.3769	77.1816	49.7347	49.9394	Uba1	chrX:20658326-20683179	71.8079	74.9538	72.8205	58.9519	0.11416	8.39855	0.409203	0.522374	0.594995	-0.0216788	8.39855	0.0172858	0.895399	0.999889	0.292485	8.39855	2.66601	0.102513	0.514693	0.314164	8.39855	3.07307	0.079599	0.313238	Uba1
ENSMUSG00000001930	0.0576874	0.0300377	0.012391	0.0337802	0.0315857	0.0223855	0.0576137	0.0576047	0.00284805	0.0730088	0.174447	0.0832595	0.13728	0.00700712	Vwf	chr6:125546774-125686679	0.0334741	0.037195	0.0769771	0.0758489	0.0238893	-0.104962	0.000846824	0.976785	0.982051	-1.19671	-0.104962	2.44911	0.117591	0.999889	-1.15928	-0.104962	2.04529	0.152678	0.577936	0.0374311	-0.104962	0.00213009	0.963188	0.986155	Vwf
ENSMUSG00000001942	1.63792	1.88812	1.7063	1.76344	3.01683	2.55884	2.68554	2.5042	1.8391	2.13621	1.95909	1.76551	2.06035	2.15935	Siae	chr9:37555698-37649655	1.74894	2.75374	2.10965	1.99507	-0.482273	2.86144	6.54453	0.0105207	0.0194078	-0.271934	2.86144	2.38289	0.122671	0.999889	-0.18996	2.86144	0.99745	0.317928	0.721686	0.081974	2.86144	0.185925	0.66633	0.85272	Siae
ENSMUSG00000001943	0.0805468	0.274943	0.0729115	0.101456	0.497444	0.951323	0.714971	0.0382697	0.378	0.579703	0.0532254	0.202583	0.39093	0.274877	Vsig2	chr9:37539255-37544205	0.132464	0.721246	0.2623	0.289464	NA	NA	NA	NA	NA	NA	NA	NA	NA	NA	NA	NA	NA	NA	NA	NA	NA	NA	NA	NA	Vsig2
ENSMUSG00000001946	0.997072	0.746145	0.694274	1.07649	1.23363	1.14676	0.900154	1.12967	0.744697	1.47858	2.45989	1.47039	1.81187	0.90862	Esam	chr9:37528078-37538319	0.878495	1.09352	1.45321	1.39696	-0.142131	1.7989	0.181392	0.67018	0.731354	-0.724646	1.7989	5.47553	0.0192845	0.999889	-0.658977	1.7989	3.95911	0.0466184	0.425769	0.0656686	1.7989	0.0392444	0.842965	0.936288	Esam
ENSMUSG00000001948	9.80239	15.1971	13.64	7.75279	5.13328	5.59195	4.57226	17.8929	11.2883	10.0901	11.0041	18.8467	21.0533	15.8703	Spa17	chr9:37603290-37613722	11.5981	5.09916	12.5689	18.5901	1.35499	3.06913	28.4678	9.53e-08	4.5e-07	-0.117244	3.06913	0.274454	0.60036	0.999889	-0.678976	3.06913	8.037	0.00458313	0.212634	-0.561733	3.06913	5.50659	0.018945	0.151525	Spa17
ENSMUSG00000001962	7.07759	7.66248	8.66239	8.40472	7.74865	7.9033	7.37444	8.11492	8.99823	8.99199	9.58057	11.8762	9.9811	9.21386	Fam50a	chrX:74313033-74320149	7.9518	7.67546	8.92143	10.3571	0.225162	4.32041	2.41397	0.120257	0.169122	-0.167343	4.32041	1.57669	0.209238	0.999889	-0.376053	4.32041	6.90141	0.0086128	0.261803	-0.20871	4.32041	2.12575	0.144842	0.419676	Fam50a
ENSMUSG00000001964	31.7627	47.1918	44.5794	33.336	37.7619	35.3293	38.5027	41.3778	38.7469	31.3538	36.6418	39.2548	49.7847	54.5211	Emd	chrX:74254687-74261548	39.2175	37.198	37.0301	47.8535	0.248059	6.65834	2.651	0.103485	0.148221	0.0809436	6.65834	0.332479	0.564203	0.999889	-0.289811	6.65834	3.68511	0.0549004	0.442817	-0.370755	6.65834	6.04044	0.0139818	0.128963	Emd
ENSMUSG00000001983	5.62167	6.78025	6.55887	5.62804	4.37017	3.93736	4.07956	6.85285	6.89187	5.09834	6.61911	5.48423	6.44908	5.52289	Taco1	chr11:106066061-106073612	6.14721	4.12903	6.36554	5.81873	0.746205	2.99667	15.8992	6.68e-05	0.000195084	-0.0505904	2.99667	0.0898259	0.764399	0.999889	0.0812773	2.99667	0.196952	0.657193	0.899483	0.131868	2.99667	0.518744	0.471378	0.73645	Taco1
ENSMUSG00000001985	0.512876	0.405107	0.795421	0.706806	0.691865	0.557244	0.620845	0.618764	0.662836	0.67242	0.645431	0.545281	1.05225	0.813604	Grik3	chr4:125490700-125714173	0.605053	0.623318	0.649863	0.803711	0.133089	2.58822	0.267683	0.60489	0.672597	-0.102256	2.58822	0.185774	0.666457	0.999889	-0.40539	2.58822	2.53539	0.11132	0.527229	-0.303134	2.58822	1.41866	0.233624	0.530656	Grik3
ENSMUSG00000001986	4.40021	4.34448	4.32777	4.57697	4.99059	5.39125	5.18295	4.35236	4.2894	3.73501	4.56204	3.7487	5.08666	4.17054	Gria3	chrX:41400854-41678601	4.41236	5.18826	4.2347	4.3353	-0.0594685	5.47209	0.234924	0.627897	0.692924	0.0592818	5.47209	0.271424	0.602378	0.999889	0.0282069	5.47209	0.052568	0.818654	0.953458	-0.0310749	5.47209	0.0639259	0.800395	0.917764	Gria3
ENSMUSG00000001988	2.82434	4.49219	3.30456	4.62261	6.05926	7.19839	7.23505	4.91796	4.02591	3.43289	4.08755	3.84592	3.38268	3.83744	Npas1	chr7:16455721-16477728	3.81092	6.8309	4.11608	3.68868	-0.667298	3.22808	10.9587	0.000931636	0.00217339	-0.110355	3.22808	0.341808	0.558788	0.999889	0.0486514	3.22808	0.0565345	0.81206	0.951293	0.159006	3.22808	0.603594	0.43721	0.710301	Npas1
ENSMUSG00000001995	10.0039	6.10264	5.7206	8.98637	8.53432	8.08975	11.0201	7.07452	7.86596	9.73246	9.30436	7.12315	5.77703	6.20476	Sipa1l2	chr8:125418063-125569808	7.70337	9.21471	8.49433	6.36831	-0.0817665	5.66235	0.195326	0.65852	0.720922	-0.142309	5.66235	0.688306	0.406741	0.999889	0.279642	5.66235	2.24975	0.133636	0.552256	0.421952	5.66235	5.09312	0.024021	0.171971	Sipa1l2
ENSMUSG00000001998	0.366648	0.293483	0.250731	0.375109	0.599367	0.727893	0.69306	0.270814	0.346669	0.319768	0.371357	0.469418	0.253106	0.204897	Ap4e1	chr2:127008717-127067909	0.321493	0.67344	0.327152	0.30914	-0.891352	1.94525	11.56	0.00067386	0.0016237	-0.0265336	1.94525	0.011548	0.914423	0.999889	0.0667982	1.94525	0.0621621	0.803111	0.948453	0.0933318	1.94525	0.121579	0.727328	0.881562	Ap4e1
ENSMUSG00000001999	18.8531	18.7737	17.9785	17.644	8.80391	9.23397	11.4022	20.1545	17.9874	20.0227	17.427	19.6434	17.6443	22.2929	Blvra	chr2:127070665-127097084	18.3123	9.81336	18.8979	19.8602	1.07448	5.39541	63.7218	1.43e-15	1.76e-14	-0.0477715	5.39541	0.157025	0.691911	0.999889	-0.117384	5.39541	0.815083	0.366622	0.75206	-0.0696121	5.39541	0.286522	0.592458	0.813007	Blvra
ENSMUSG00000002006	0.898086	1.31266	1.10662	1.03369	1.43219	1.33281	1.64084	0.96995	0.960348	0.711853	1.32155	0.899813	1.55124	1.24349	Pdzd4	chrX:73793359-73824969	1.08777	1.46861	0.990925	1.23151	-0.259937	2.21998	1.11724	0.290514	0.362529	0.135183	2.21998	0.346458	0.556125	0.999889	-0.179098	2.21998	0.526444	0.468106	0.810719	-0.314281	2.21998	1.62313	0.202656	0.495972	Pdzd4
ENSMUSG00000002007	0.558533	0.387084	0.612834	0.402014	0.284101	0.325992	0.159826	1.00788	0.476573	0.228399	0.279605	0.383117	0.176027	0.456302	Srpk3	chrX:73774405-73778925	0.490116	0.25664	0.498114	0.338482	1.10256	0.244199	5.10367	0.0238753	0.040375	-0.01578	0.244199	0.00132348	0.97098	0.999889	0.530626	0.244199	1.23427	0.266578	0.680667	0.546407	0.244199	1.30961	0.252466	0.550637	Srpk3
ENSMUSG00000002010	101.782	104.598	107.057	112.218	74.694	77.5421	80.2271	99.5584	107.458	107.267	106.345	105.116	107.942	104.805	Idh3g	chrX:73778963-73786897	106.414	77.4877	105.157	105.954	0.632119	8.08408	34.8472	3.57e-09	2.05e-08	0.0155122	8.08408	0.0252156	0.873831	0.999889	0.00911184	8.08408	0.00745309	0.931203	0.983339	-0.0064004	8.08408	0.00367963	0.95163	0.980433	Idh3g
ENSMUSG00000002012	36.7205	36.7464	37.5894	38.871	67.2421	63.2651	60.4652	31.2058	45.6195	37.4943	38.846	39.4521	37.8754	36.3378	Pnck	chrX:73655994-73660117	37.4818	63.6575	38.2914	37.8884	-0.590365	6.40471	22.8179	1.78e-06	6.88e-06	-0.0331423	6.40471	0.0826107	0.77379	0.999889	-0.0121734	6.40471	0.00954849	0.922158	0.980814	0.0209689	6.40471	0.0283152	0.86637	0.946255	Pnck
ENSMUSG00000002014	11.156	13.4658	13.0192	10.604	7.87138	7.89266	7.98505	13.5802	9.22606	10.4927	11.1081	12.2984	16.2878	16.1011	Ssr4	chrX:73787028-73790830	12.0612	7.91636	11.1018	14.8958	0.779925	5.16833	26.5663	2.55e-07	1.12e-06	0.118454	5.16833	0.745462	0.387917	0.999889	-0.30547	5.16833	4.29476	0.0382299	0.403579	-0.423924	5.16833	8.28622	0.00399471	0.0702185	Ssr4
ENSMUSG00000002015	41.0769	41.4178	37.9295	36.9063	25.2436	25.3135	26.7338	44.5062	32.7776	45.7408	38.672	37.9851	43.6055	45.9061	Bcap31	chrX:73686178-73716175	39.3326	25.7636	40.4242	42.4989	0.783649	5.52547	34.209	4.95e-09	2.79e-08	-0.0423214	5.52547	0.121583	0.727324	0.999889	-0.111846	5.52547	0.729956	0.392898	0.767027	-0.0695243	5.52547	0.281938	0.595434	0.814679	Bcap31
ENSMUSG00000002017	7.62983	5.90385	6.63686	8.33505	6.02681	6.16733	6.23628	7.12583	7.57914	7.40022	7.26735	6.97352	8.32495	7.82986	Fam98a	chr17:75537086-75551946	7.1264	6.14347	7.34313	7.70944	0.38977	4.63622	7.09989	0.00770886	0.0147081	-0.0433992	4.63622	0.104811	0.746131	0.999889	-0.109998	4.63622	0.578571	0.446873	0.80035	-0.0665984	4.63622	0.212111	0.645118	0.841964	Fam98a
ENSMUSG00000002020	0.0383837	0.00589596	0.0295334	0.00828821	0.0182348	0.00627706	0.0304466	0.0145896	0.013044	0.0103594	0.0019023	0.0165495	0.00598802	0.00982425	Ltbp2	chr12:84783212-84876532	0.0205253	0.0183195	0.00997385	0.0107873	NA	NA	NA	NA	NA	NA	NA	NA	NA	NA	NA	NA	NA	NA	NA	NA	NA	NA	NA	NA	Ltbp2
ENSMUSG00000002028	1.29648	1.26493	1.36207	1.53504	0.967734	1.21315	1.28015	0.885484	1.39055	1.04854	1.26453	1.49497	1.62961	1.30707	Kmt2a	chr9:44803355-44881296	1.36463	1.15368	1.14728	1.47722	0.41835	4.42403	6.12323	0.0133417	0.0240178	0.249379	4.42403	2.58225	0.108068	0.999889	-0.108972	4.42403	0.425548	0.514182	0.837253	-0.35835	4.42403	4.62015	0.0315984	0.196289	Kmt2a
ENSMUSG00000002031	7.16486	8.57084	8.15925	7.60069	7.50123	7.56922	7.86104	8.59689	8.26936	8.56607	8.04561	7.74692	8.59783	8.06859	Ift46	chr9:44767908-44793447	7.87391	7.64383	8.36948	8.13778	0.216103	5.50875	3.70404	0.054281	0.0837375	-0.0905007	5.50875	0.76613	0.381417	0.999889	-0.0459414	5.50875	0.169137	0.68088	0.905479	0.0445593	5.50875	0.158919	0.690154	0.864128	Ift46
ENSMUSG00000002032	27.6138	26.6647	30.2335	29.7782	11.6527	13.9846	14.7439	38.9485	29.4707	32.5503	30.6272	20.4947	28.4883	36.0117	Tmem25	chr9:44793769-44799307	28.5726	13.4604	32.8992	28.3316	1.26112	6.28708	56.2811	6.28e-14	6.56e-13	-0.203421	6.28708	1.8389	0.17508	0.999889	0.00961704	6.28708	0.00352108	0.952682	0.99001	0.213039	6.28708	1.71617	0.190187	0.481175	Tmem25
ENSMUSG00000002033	0	0	0	0	0.0557881	0	0	0	0	0	0	0	0.0152666	0.045085	Cd3g	chr9:44969572-44980431	0	0.018596	0	0.0201172	NA	NA	NA	NA	NA	NA	NA	NA	NA	NA	NA	NA	NA	NA	NA	NA	NA	NA	NA	NA	Cd3g
ENSMUSG00000002043	13.0352	16.072	14.1746	12.1421	8.82709	8.65942	8.86532	15.4352	12.1238	14.2376	12.5659	15.9274	17.5757	15.5919	Trappc6a	chr7:19508395-19516145	13.8559	8.78394	13.5906	16.365	0.829708	4.13848	29.7919	4.81e-08	2.37e-07	0.0248955	4.13848	0.032992	0.855868	0.999889	-0.238597	4.13848	2.61982	0.105537	0.518449	-0.263493	4.13848	3.19885	0.07369	0.302013	Trappc6a
ENSMUSG00000002052	16.322	10.9019	12.8491	17.9759	12.2899	12.5888	13.1248	6.69583	17.9457	14.1801	14.5415	18.8582	12.2141	10.7406	Supt6	chr11:78206746-78245987	14.5122	12.6678	13.3408	13.9376	0.372992	6.60424	2.24937	0.133668	0.18525	0.119286	6.60424	0.272422	0.601712	0.999889	0.0683446	6.60424	0.0764872	0.782115	0.942737	-0.0509413	6.60424	0.04266	0.836367	0.933371	Supt6
ENSMUSG00000002055	0.164774	0.285992	0.290726	0.232173	0.538662	0.484119	0.61395	0.175153	0.355226	0.268837	0.265748	0.189651	0.0958509	0.245894	Spag5	chr11:78301529-78322457	0.243416	0.545577	0.266241	0.177132	-0.98942	0.760812	8.93647	0.00279533	0.0058951	-0.133031	0.760812	0.180772	0.670711	0.999889	0.453833	0.760812	1.71649	0.190146	0.615341	0.586863	0.760812	2.87406	0.0900173	0.332473	Spag5
ENSMUSG00000002057	0	0.00500441	0	0	0	0.0106558	0.0332263	0.00464381	0.00474497	0	0	0	0.00508255	0	Foxn1	chr11:78357577-78386558	0.0012511	0.0146274	0.00234719	0.00169418	NA	NA	NA	NA	NA	NA	NA	NA	NA	NA	NA	NA	NA	NA	NA	NA	NA	NA	NA	NA	Foxn1
ENSMUSG00000002058	50.1868	73.6404	68.5391	51.6212	16.0816	16.4663	17.5219	71.8214	59.2196	48.9018	56.0412	53.6881	68.9246	73.984	Unc119	chr11:78343482-78349164	60.9968	16.6899	58.996	65.5322	2.04168	7.01483	146.866	8.4e-34	4.65e-32	0.0468182	7.01483	0.103611	0.747539	0.999889	-0.106048	7.01483	0.457177	0.498946	0.828552	-0.152866	7.01483	0.951209	0.329412	0.624633	Unc119
ENSMUSG00000002059	2.43667	4.8084	3.48141	2.453	6.2947	6.42591	5.6417	3.95502	3.09483	3.72068	3.96228	3.78355	3.19172	3.71499	Rab34	chr11:78188430-78192193	3.29487	6.12077	3.6832	3.56342	-0.723588	3.26647	11.1944	0.000820429	0.00193714	-0.165297	3.26647	0.666639	0.414226	0.999889	-0.114956	3.26647	0.276588	0.598946	0.876975	0.0503412	3.26647	0.0529586	0.817993	0.925286	Rab34
ENSMUSG00000002064	23.4822	25.7347	26.1926	21.4126	17.2874	17.169	15.6601	30.205	23.3536	22.4685	25.3514	23.5234	29.231	30.9082	Sdf2	chr11:78245746-78255496	24.2055	16.7055	25.3446	27.8875	0.707332	5.18013	24.7509	6.52e-07	2.7e-06	-0.0669258	5.18013	0.268855	0.604101	0.999889	-0.205356	5.18013	2.18273	0.139567	0.560095	-0.138431	5.18013	0.991196	0.31945	0.615594	Sdf2
ENSMUSG00000002068	9.90662	10.2958	11.9905	10.5938	7.57939	7.88647	7.09388	12.447	10.5354	10.3296	11.7904	8.16615	11.6839	12.0935	Ccne1	chr7:38097984-38107534	10.6967	7.51991	11.2756	10.6478	0.682057	4.77198	19.5925	9.58e-06	3.27e-05	-0.0760133	4.77198	0.294956	0.587062	0.999889	0.00602954	4.77198	0.00158713	0.968222	0.99341	0.0820428	4.77198	0.293468	0.588007	0.810314	Ccne1
ENSMUSG00000002076	0.116228	0.62757	0.329978	0.165413	0.205804	0.0748771	0.149665	0.491984	0.215444	0.394488	0.471294	0.23348	0.170331	0.205534	Hsf2bp	chr17:31944769-32036349	0.309797	0.143449	0.393303	0.203115	1.26757	-0.217006	5.43317	0.0197578	0.0340224	-0.350224	-0.217006	0.539392	0.462685	0.999889	0.602908	-0.217006	1.2993	0.254342	0.670429	0.953132	-0.217006	3.21592	0.0729251	0.300891	Hsf2bp
ENSMUSG00000002083	1.80689	2.66735	2.83222	1.88325	4.93481	5.45779	3.76705	2.82449	2.27084	1.78739	1.75222	2.0994	2.1314	1.84988	Bbc3	chr7:16308393-16318205	2.29743	4.71988	2.15874	2.02689	-0.866749	2.43252	13.5652	0.000230422	0.000609016	0.0893653	2.43252	0.162643	0.686734	0.999889	0.183336	2.43252	0.579364	0.446562	0.799876	0.0939705	2.43252	0.152554	0.696107	0.866469	Bbc3
ENSMUSG00000002100	0.00377291	0.0231816	0.051229	0.0651749	0.129051	0.0822667	0.141086	0.0430224	0.0146532	0.0475195	0.0112191	0.0244009	0.0353153	0.0154507	Mybpc3	chr2:91118144-91136516	0.0358396	0.117468	0.0291036	0.0250556	NA	NA	NA	NA	NA	NA	NA	NA	NA	NA	NA	NA	NA	NA	NA	NA	NA	NA	NA	NA	Mybpc3
ENSMUSG00000002102	100.391	88.3304	93.9233	96.4448	99.7007	96.8773	93.4423	83.1277	101.569	103.308	104.279	110.718	86.6266	79.9945	Psmc3	chr2:91054009-91066369	94.7724	96.6734	98.071	92.4464	0.14538	7.96326	1.29267	0.255557	0.324813	-0.0516918	7.96326	0.191692	0.661512	0.999889	0.04139	7.96326	0.105161	0.745722	0.928623	0.0930818	7.96326	0.530976	0.466197	0.732917	Psmc3
ENSMUSG00000002103	4.26738	3.179	4.52632	3.78	5.81567	6.35952	6.18098	4.77457	4.13459	4.22328	4.36792	3.46699	5.23511	4.54565	Acp2	chr2:91202885-91214098	3.93817	6.11872	4.37509	4.41592	-0.460787	4.57881	8.3649	0.00382538	0.00783902	-0.151756	4.57881	1.04285	0.30716	0.999889	-0.16322	4.57881	1.03796	0.308297	0.714754	-0.0114641	4.57881	0.00511012	0.943012	0.976435	Acp2
ENSMUSG00000002104	0.305067	0.446287	0.14991	0.272904	0.380951	0.294583	0.395077	0.463824	0.270816	0.352865	0.501092	0.291251	0.49858	0.651423	Rapsn	chr2:91035620-91045729	0.293542	0.35687	0.397149	0.480418	NA	NA	NA	NA	NA	NA	NA	NA	NA	NA	NA	NA	NA	NA	NA	NA	NA	NA	NA	NA	Rapsn
ENSMUSG00000002105	7.36459	7.9942	8.09147	6.9586	2.406	2.69747	2.5003	11.1824	6.92827	7.81242	7.93609	6.44311	9.03827	9.08544	Slc39a13	chr2:91061791-91070417	7.60222	2.53459	8.4648	8.18894	1.75776	5.09293	103.975	2.05e-24	5.58e-23	-0.155092	5.09293	1.06971	0.30101	0.999889	-0.108286	5.09293	0.448146	0.503217	0.830836	0.0468058	5.09293	0.0834325	0.772699	0.904195	Slc39a13
ENSMUSG00000002107	4.20579	4.8531	4.56567	4.19291	5.44145	5.48234	5.45828	3.9187	4.55848	3.77331	4.20607	5.95995	5.5202	4.78732	Celf2	chr2:6539694-7509563	4.45437	5.46069	4.11414	5.42249	-0.120906	6.94712	1.128	0.288202	0.360116	0.11251	6.94712	1.13381	0.286964	0.999889	-0.280024	6.94712	6.0745	0.0137147	0.300981	-0.392535	6.94712	11.9605	0.000543401	0.0252377	Celf2
ENSMUSG00000002108	1.47386	1.47092	1.00061	1.56429	1.29355	1.44344	1.47906	1.03853	1.29764	1.17425	1.39899	1.83774	1.28604	1.03579	Nr1h3	chr2:91184061-91202834	1.37742	1.40535	1.22735	1.38652	0.144945	1.76693	0.346954	0.555842	0.627247	0.164134	1.76693	0.520382	0.470679	0.999889	-0.00248719	1.76693	0.000102612	0.991918	0.998303	-0.166621	1.76693	0.461091	0.497114	0.754431	Nr1h3
ENSMUSG00000002109	3.23203	2.26919	3.1543	2.83868	3.67629	4.19333	4.0007	3.4149	2.95977	3.38796	3.01012	3.11252	3.80321	3.9378	Ddb2	chr2:91211572-91236982	2.87355	3.95677	3.19319	3.61784	-0.286003	3.20003	2.33583	0.126427	0.176455	-0.152949	3.20003	0.770513	0.380059	0.999889	-0.330789	3.20003	3.11984	0.0773443	0.478341	-0.17784	3.20003	0.902712	0.342056	0.635723	Ddb2
ENSMUSG00000002111	0.41962	0.173077	0.226851	0.195061	1.10748	1.01663	1.05006	0.199372	0.322549	0.235941	0.317723	0.477436	0.254576	0.262536	Spi1	chr2:91082390-91115756	0.253652	1.05806	0.268896	0.331516	-1.8833	0.263813	26.2167	3.05e-07	1.33e-06	-0.0838225	0.263813	0.0561913	0.81262	0.999889	-0.376826	0.263813	0.991393	0.319402	0.723128	-0.293004	0.263813	0.603334	0.437309	0.710326	Spi1
ENSMUSG00000002129	8.83577	7.77389	8.20406	8.87195	14.2533	12.9926	13.2553	8.30634	8.69569	9.95349	10.5664	8.12492	8.30983	6.21553	Sf3a1	chr11:4160350-4182541	8.42142	13.5004	9.38047	7.55009	-0.506663	5.87045	15.8822	6.74e-05	0.000196645	-0.157221	5.87045	1.75837	0.184828	0.999889	0.163785	5.87045	1.62109	0.20294	0.624123	0.321006	5.87045	6.19673	0.0127986	0.123093	Sf3a1
ENSMUSG00000002147	2.03736	0.427499	0.868826	2.08408	2.34258	2.42347	2.97985	0.949354	1.5867	1.85536	1.24844	1.03842	1.24315	1.00822	Stat6	chr10:127642986-127660957	1.35444	2.58197	1.40996	1.09659	-0.74942	2.78477	4.03624	0.044533	0.0701762	-0.0578672	2.78477	0.027575	0.868112	0.999889	0.314639	2.78477	0.687542	0.407002	0.775233	0.372506	2.78477	0.962248	0.326621	0.622169	Stat6
ENSMUSG00000002190	1.59212	1.5305	1.63195	1.49565	0.889838	1.05934	1.26467	1.83923	1.1594	1.59734	1.37312	1.15251	1.75326	1.52613	Clgn	chr8:83389867-83428552	1.56255	1.07128	1.49227	1.4773	0.720195	2.53182	10.0772	0.00150118	0.00335517	0.0651016	2.53182	0.100672	0.751025	0.999889	0.0817861	2.53182	0.135344	0.712955	0.9169	0.0166845	2.53182	0.00564471	0.94011	0.975209	Clgn
ENSMUSG00000002204	0.0436699	0.119253	0.138356	0.125729	0.117561	0.0952204	0.0577329	0.152157	0.0706688	0.0654786	0.101	0.054917	0.166532	0.0968695	Napsa	chr7:44572380-44586862	0.106752	0.0901714	0.097326	0.106106	NA	NA	NA	NA	NA	NA	NA	NA	NA	NA	NA	NA	NA	NA	NA	NA	NA	NA	NA	NA	Napsa
ENSMUSG00000002205	11.3769	12.3876	10.9318	10.9639	12.6641	11.7346	11.8406	12.2128	11.1892	11.2522	10.91	10.8587	12.0959	11.6528	Vrk3	chr7:44748413-44777515	11.4151	12.0798	11.391	11.5358	0.0910422	5.16581	0.596239	0.440016	0.515109	0.00102475	5.16581	8.85e-05	0.992496	0.999889	-0.0140219	5.16581	0.0141782	0.905218	0.977032	-0.0150466	5.16581	0.0163402	0.898285	0.957677	Vrk3
ENSMUSG00000002210	5.70648	4.701	5.46895	6.27095	5.26469	6.2445	6.26447	5.6927	6.3852	6.84757	6.16513	6.17844	5.90401	5.05605	Smg9	chr7:24399619-24422778	5.53685	5.92455	6.27265	5.71284	0.0784172	4.44505	0.278645	0.597591	0.665948	-0.181524	4.44505	1.75088	0.185766	0.999889	-0.039207	4.44505	0.0698698	0.791526	0.944896	0.142317	4.44505	0.917999	0.338001	0.6327	Smg9
ENSMUSG00000002221	6.89885	5.5556	6.37435	7.3443	12.7522	12.5886	14.1026	7.73735	7.69761	6.22884	6.53923	4.7218	4.99566	5.79618	Paxip1	chr5:27740080-27791691	6.54327	13.1478	7.05076	5.17121	-0.831135	5.28091	36.41	1.6e-09	9.63e-09	-0.106762	5.28091	0.687011	0.407183	0.999889	0.340834	5.28091	5.88644	0.0152579	0.30905	0.447596	5.28091	10.1189	0.00146754	0.0424573	Paxip1
ENSMUSG00000002222	8.25043	8.21164	9.38837	9.1276	11.0137	11.8173	12.1384	7.92138	6.49539	7.04535	7.97816	7.12847	9.37299	8.14329	Rmnd5a	chr6:71388634-71440637	8.74451	11.6565	7.36007	8.21492	-0.239933	5.90018	3.82712	0.0504297	0.0782606	0.248756	5.90018	4.74408	0.0293993	0.999889	0.0927682	5.90018	0.564466	0.452466	0.803142	-0.155988	5.90018	1.60614	0.205036	0.498525	Rmnd5a
ENSMUSG00000002227	0.197123	0.171392	0.313107	0.309198	0.791576	0.551465	0.472034	0.24033	0.281678	0.742818	0.43133	0.53721	0.216618	0.201813	Mov10	chr3:104794836-104818563	0.247705	0.605025	0.424039	0.318547	-1.11249	0.735461	7.1607	0.00745181	0.0142539	-0.781367	0.735461	3.99174	0.0457239	0.999889	-0.348132	0.735461	0.682345	0.40878	0.776724	0.433235	0.735461	1.05285	0.304852	0.602748	Mov10
ENSMUSG00000002228	0.84876	0.598134	0.280885	0.541936	0.0520279	0.169149	0.341279	0.685119	0.496234	1.41221	0.407077	1.11162	0.351195	0.457836	Ppm1j	chr3:104781056-104786018	0.567429	0.187485	0.750159	0.640218	1.77755	0.000120936	8.61394	0.003336	0.00692643	-0.414509	0.000120936	0.641375	0.423213	0.999889	-0.165868	0.000120936	0.0880917	0.766617	0.936899	0.248641	0.000120936	0.196957	0.657189	0.848234	Ppm1j
ENSMUSG00000002233	3.19724	2.39022	2.42098	2.53315	7.196	6.33528	7.27357	2.51834	4.01324	3.53257	4.84404	6.34225	4.53899	2.72569	Rhoc	chr3:104788375-104794459	2.6354	6.93495	3.72705	4.53564	-1.22164	2.45205	21.344	3.84e-06	1.4e-05	-0.501666	2.45205	4.07806	0.0434435	0.999889	-0.772558	2.45205	8.46885	0.00361279	0.206995	-0.270892	2.45205	1.04641	0.306335	0.603862	Rhoc
ENSMUSG00000002240	0	0	0	0	0	0	0	0	0	0	0	0	0	0	Prr27	chr5:87825686-87846387	0	0	0	0	NA	NA	NA	NA	NA	NA	NA	NA	NA	NA	NA	NA	NA	NA	NA	NA	NA	NA	NA	NA	Prr27
ENSMUSG00000002249	0.0714262	0.117029	0.0905177	0.0732597	0.128942	0.109019	0.121407	0.0746599	0.086689	0.118877	0.141595	0.0577426	0.0445711	0.0329065	Tead3	chr17:28331671-28350817	0.0880582	0.119789	0.105455	0.0450734	NA	NA	NA	NA	NA	NA	NA	NA	NA	NA	NA	NA	NA	NA	NA	NA	NA	NA	NA	NA	Tead3
ENSMUSG00000002250	0.213672	0.243121	0.356134	0.150133	0.190127	0.244045	0.184477	0.309397	0.204172	0.22274	0.373158	0.270531	0.380957	0.284731	Ppard	chr17:28232700-28301474	0.240765	0.206216	0.277367	0.312073	0.398031	0.307217	1.2336	0.266708	0.337063	-0.200438	0.307217	0.379695	0.537767	0.999889	-0.369388	0.307217	1.11785	0.290381	0.698413	-0.16895	0.307217	0.235102	0.627767	0.832559	Ppard
ENSMUSG00000002257	1.033	1.04509	0.912549	0.759199	0.337017	0.400279	0.472457	1.25362	0.809645	0.95732	1.00541	0.851872	1.0161	1.08944	Def6	chr17:28207778-28228608	0.93746	0.403251	1.0065	0.985804	1.39189	1.14572	26.3999	2.78e-07	1.22e-06	-0.103722	1.14572	0.198417	0.656001	0.999889	-0.0738634	1.14572	0.0858341	0.769542	0.938066	0.0298587	1.14572	0.0140769	0.905556	0.960464	Def6
ENSMUSG00000002265	15.5426	11.4126	10.9447	16.8316	18.3588	14.9078	19.4772	8.11727	13.3306	16.1935	13.9185	15.6814	10.6019	9.37838	Peg3	chr7:6703892-6730431	13.6829	17.5813	12.89	11.8872	-0.185278	7.52613	0.754487	0.385059	0.461029	0.0830282	7.52613	0.175745	0.675056	0.999889	0.212173	7.52613	0.975914	0.32321	0.725388	0.129145	7.52613	0.362746	0.546985	0.783914	Peg3
ENSMUSG00000002266	0.112159	0.0265051	0.117147	0.0838336	0.180342	0.103467	0.200419	0.131174	0.154975	0.124188	0.124	0	0.170487	0.0397481	Zim1	chr7:6671269-6696450	0.0849113	0.16141	0.133584	0.0700782	NA	NA	NA	NA	NA	NA	NA	NA	NA	NA	NA	NA	NA	NA	NA	NA	NA	NA	NA	NA	Zim1
ENSMUSG00000002274	11.3473	13.2352	11.164	8.99916	20.3349	15.5237	18.9525	10.9701	10.6774	8.96691	11.2041	11.0388	12.1205	10.4511	Metrn	chr17:25793221-25797136	11.1864	18.2703	10.4546	11.2035	-0.536443	4.1505	11.7092	0.000621916	0.00150786	0.0956211	4.1505	0.424747	0.514578	0.999889	-0.000887437	4.1505	3.13e-05	0.995533	0.999151	-0.0965085	4.1505	0.371495	0.54219	0.781111	Metrn
ENSMUSG00000002279	0.45589	0.259095	0.401065	0.348696	0.520671	0.615242	0.565484	0.349004	0.383777	0.396499	0.398716	0.319223	0.352875	0.32588	Lmf1	chr17:25579085-25662826	0.366186	0.567132	0.381999	0.332659	-0.455168	2.45026	4.57641	0.0324151	0.0529732	-0.0617755	2.45026	0.0962863	0.756333	0.999889	0.142379	2.45026	0.431937	0.51104	0.835492	0.204154	2.45026	0.888936	0.345766	0.638875	Lmf1
ENSMUSG00000002280	28.4	31.6555	29.8365	29.5275	17.17	19.1334	18.9007	34.1142	30.1579	31.1856	31.1206	27.09	28.2047	32.8499	Narfl	chr17:25773776-25783332	29.8549	18.4014	31.6445	29.3815	0.87192	6.74798	55.8248	7.92e-14	8.15e-13	-0.0854606	6.74798	0.655618	0.418111	0.999889	0.0226404	6.74798	0.0393733	0.842711	0.95884	0.108101	6.74798	0.895486	0.343995	0.637388	Narfl
ENSMUSG00000002289	0.559244	0.264317	0.224992	0.216745	0.435983	0.536747	0.557887	0.35428	0.162435	0.202107	0.255841	0.21124	0.248559	0.288722	Angptl4	chr17:33773750-33781830	0.316324	0.510206	0.243666	0.249507	-0.514901	0.109173	1.72421	0.189152	0.250277	0.376762	0.109173	1.02761	0.310722	0.999889	0.3393	0.109173	0.703524	0.401602	0.772293	-0.0374614	0.109173	0.00857238	0.926232	0.96856	Angptl4
ENSMUSG00000002297	0.141027	0.274148	0.257482	0.247746	0.161247	0.145934	0.219397	0.172624	0.143893	0.204288	0.25825	0.170048	0.169046	0.401335	Dbf4	chr5:8396973-8422716	0.230101	0.175526	0.194764	0.24681	0.565068	0.517757	2.26395	0.132416	0.183752	0.238538	0.517757	0.486127	0.48566	0.999889	-0.110773	0.517757	0.0908338	0.76312	0.936158	-0.349311	0.517757	0.903311	0.341896	0.635698	Dbf4
ENSMUSG00000002307	10.781	10.7508	9.80085	9.93727	12.2734	11.9833	11.2447	10.1763	9.4554	8.54378	10.5283	8.00001	7.45185	8.17163	Daxx	chr17:33909414-33915590	10.3175	11.8338	9.67593	7.8745	-0.0249216	4.9214	0.0405091	0.840488	0.874965	0.092032	4.9214	0.642525	0.422798	0.999889	0.390928	4.9214	9.72116	0.00182158	0.151704	0.298896	4.9214	5.70305	0.0169354	0.142424	Daxx
ENSMUSG00000002308	3.31463	4.85256	3.66963	4.01044	3.3969	2.75487	3.1655	5.44724	3.74198	3.79969	3.89811	4.10843	3.7246	4.45435	Cd320	chr17:33843091-33849774	3.96181	3.10576	4.22175	4.09579	0.523047	3.34335	7.0355	0.00799097	0.0151853	-0.0922736	3.34335	0.263629	0.607638	0.999889	-0.0484303	3.34335	0.0621619	0.803111	0.948453	0.0438433	3.34335	0.0509248	0.821462	0.926988	Cd320
ENSMUSG00000002319	19.5556	10.2978	12.0143	18.618	20.3922	18.2352	20.3342	13.1187	17.0194	18.6893	16.9998	14.4137	11.3878	10.5023	Ipo4	chr14:55625400-55635957	15.1215	19.6539	16.4568	12.1013	-0.201316	6.40203	1.10346	0.293508	0.365601	-0.122736	6.40203	0.475471	0.490481	0.999889	0.329626	6.40203	2.89874	0.0886486	0.49544	0.452362	6.40203	5.42998	0.0197939	0.155464	Ipo4
ENSMUSG00000002320	4.95082	3.12149	4.37525	4.58032	3.95391	4.1	3.98625	5.69696	3.95408	4.59234	4.89924	4.26744	5.1111	3.77556	Tm9sf1	chr14:55635965-55643806	4.25697	4.01339	4.78565	4.3847	0.260571	4.09507	2.17469	0.140298	0.193298	-0.167154	4.09507	1.05876	0.303497	0.999889	-0.0363116	4.09507	0.0427566	0.836184	0.956946	0.130843	4.09507	0.553534	0.456877	0.726094	Tm9sf1
ENSMUSG00000002324	1.80615	1.38132	1.17446	1.2095	0.488755	0.429965	0.492236	0.917889	1.4429	1.44491	1.09342	0.862525	0.885721	1.00648	Rec8	chr14:55618037-55625395	1.39286	0.470319	1.22478	0.918243	1.73695	1.55996	41.8424	9.89e-11	7.05e-10	0.179374	1.55996	0.609626	0.434929	0.999889	0.600124	1.55996	5.60182	0.0179419	0.32262	0.42075	1.55996	2.76637	0.0962643	0.343635	Rec8
ENSMUSG00000002325	0.7203	0.441972	0.791928	0.626546	1.08891	1.28127	1.18633	0.626271	0.923061	0.750326	1.07528	1.2542	0.724868	0.69564	Irf9	chr14:55603571-55610030	0.645186	1.1855	0.843734	0.891569	-0.701182	2.22691	7.02432	0.00804099	0.0152649	-0.386076	2.22691	2.42798	0.119187	0.999889	-0.457145	2.22691	2.95384	0.0856736	0.490757	-0.0710694	2.22691	0.0714451	0.789244	0.912511	Irf9
ENSMUSG00000002326	18.282	17.21	18.8986	20.3756	16.6352	17.5455	17.902	20.5451	21.131	21.319	19.6346	20.7594	17.6904	21.7288	Gmpr2	chr14:55671941-55679200	18.6915	17.3609	20.6574	20.0595	0.281546	4.90096	4.61523	0.0316893	0.0519059	-0.14549	4.90096	1.45995	0.226937	0.999889	-0.100097	4.90096	0.592994	0.441264	0.796416	0.0453924	4.90096	0.121714	0.727183	0.881562	Gmpr2
ENSMUSG00000002329	25.6853	29.746	27.9679	27.1832	43.3922	47.0831	43.8228	29.7212	28.1159	30.8289	25.1808	25.5271	29.4375	33.5154	Mdp1	chr14:55657879-55660508	27.6456	44.766	28.4617	29.4933	-0.521973	5.77953	17.4336	2.98e-05	9.33e-05	-0.0449021	5.77953	0.148193	0.700268	0.999889	-0.0943336	5.77953	0.561855	0.453514	0.803142	-0.0494315	5.77953	0.154209	0.694545	0.866123	Mdp1
ENSMUSG00000002332	28.9491	31.201	31.279	32.4162	25.4778	27.6152	28.8963	34.1765	31.6942	35.213	36.7099	33.1732	31.1969	31.6363	Dhrs1	chr14:55739020-55745690	30.9613	27.3298	34.4484	32.0021	0.354508	6.44447	10.5182	0.00118205	0.00270569	-0.155292	6.44447	2.39393	0.121807	0.999889	-0.0449037	6.44447	0.171625	0.678672	0.904785	0.110388	6.44447	1.03313	0.309424	0.606752	Dhrs1
ENSMUSG00000002341	2.37073	1.79732	1.97211	2.13061	3.5509	3.52234	3.19601	1.93955	2.588	2.04442	2.41478	2.47069	2.20907	1.94662	Ncan	chr8:70093085-70120873	2.06769	3.42308	2.24669	2.2088	-0.553139	4.12342	12.3474	0.000441612	0.00110393	-0.120536	4.12342	0.671033	0.412692	0.999889	-0.0898777	4.12342	0.319871	0.571685	0.866955	0.0306587	4.12342	0.0371915	0.847076	0.938266	Ncan
ENSMUSG00000002342	2.88218	2.21141	3.40638	2.48848	3.54292	3.79027	3.22723	2.84038	2.2753	2.13897	2.92888	3.54459	2.57505	2.22839	Tmem161a	chr8:70172356-70183681	2.74711	3.52014	2.54588	2.78268	-0.183478	3.39102	0.822297	0.364509	0.440296	0.111388	3.39102	0.349897	0.554171	0.999889	-0.0113157	3.39102	0.00309575	0.955629	0.991179	-0.122704	3.39102	0.364888	0.545804	0.783058	Tmem161a
ENSMUSG00000002343	12.0279	10.6258	11.2016	12.8404	12.2424	12.5305	12.7894	12.3767	12.679	13.2076	12.1321	14.771	10.4111	10.4705	Armc6	chr8:70220172-70234466	11.6739	12.5208	12.5988	11.8842	0.0739309	5.31225	0.297201	0.585643	0.654676	-0.111241	5.31225	0.787811	0.374763	0.999889	-0.0197534	5.31225	0.0212659	0.884057	0.972543	0.0914872	5.31225	0.455172	0.499889	0.755524	Armc6
ENSMUSG00000002345	12.0008	16.233	14.5314	10.935	9.04959	10.9324	10.1342	14.6968	11.7878	11.8724	12.7816	11.4775	16.8004	16.9788	Borcs8	chr8:70139499-70147319	13.425	10.0387	12.7847	15.0856	0.591379	5.18711	12.922	0.000324738	0.000834637	0.0681277	5.18711	0.206001	0.64992	0.999889	-0.171041	5.18711	1.11939	0.290051	0.698413	-0.239169	5.18711	2.19228	0.138704	0.4119	Borcs8
ENSMUSG00000002346	2.93648	2.54568	3.03277	3.17603	5.26647	6.21152	5.86249	3.90554	3.48194	3.03061	2.78601	1.96803	2.74889	2.48875	Slc25a42	chr8:70184340-70212305	2.92274	5.78016	3.30102	2.40189	-0.808331	4.38564	25.838	3.71e-07	1.6e-06	-0.174946	4.38564	1.38169	0.239813	0.999889	0.285325	4.38564	3.09078	0.0787369	0.479229	0.460271	4.38564	8.00614	0.00466191	0.0753815	Slc25a42
ENSMUSG00000002365	3.82405	2.88195	3.08415	3.56597	7.20479	5.98019	6.09761	3.11999	3.15633	4.92303	3.30611	4.48006	2.6898	2.07424	Snx9	chr17:5841329-5931954	3.33903	6.42753	3.62637	3.08137	-0.770683	3.26552	10.4332	0.00123767	0.00282061	-0.123718	3.26552	0.307032	0.579507	0.999889	0.126036	3.26552	0.2705	0.602996	0.878413	0.249754	3.26552	1.05982	0.303256	0.601019	Snx9
ENSMUSG00000002372	31.9199	27.0952	26.918	35.2323	38.8625	40.9989	40.0478	34.3856	30.6403	35.6042	34.5407	26.9358	26.5945	26.0833	Ranbp3	chr17:56673294-56711764	30.2914	39.9697	33.7927	26.5379	-0.224547	6.34812	3.43159	0.0639606	0.0968156	-0.158079	6.34812	1.96951	0.160499	0.999889	0.194971	6.34812	2.54372	0.110734	0.526472	0.353049	6.34812	8.29509	0.00397524	0.0702185	Ranbp3
ENSMUSG00000002379	264.539	314.032	301.987	236.088	82.5017	77.1183	82.4162	266.556	229.414	251.791	260.416	269.711	324.637	288.932	Ndufa11	chr17:56717767-56722141	279.162	80.6787	252.044	294.427	1.96285	9.29519	265.929	8.75e-60	3.19e-57	0.144575	9.29519	1.91529	0.166377	0.999889	-0.0761775	9.29519	0.457088	0.498988	0.828552	-0.220753	9.29519	3.85336	0.0496464	0.246166	Ndufa11
ENSMUSG00000002384	0.825812	0.849809	1.03702	0.865366	0.861553	1.03272	0.788993	1.13093	1.13591	1.01971	1.02719	1.1214	1.06095	1.03196	Bmp8b	chr4:123105165-123132099	0.894501	0.894424	1.07844	1.07144	0.174389	1.95075	0.711351	0.398996	0.475062	-0.270004	1.95075	2.03245	0.153972	0.999889	-0.256455	1.95075	1.57501	0.209481	0.630347	0.0135488	1.95075	0.00442097	0.946987	0.97794	Bmp8b
ENSMUSG00000002393	21.6881	24.3447	21.901	20.7835	14.6332	13.559	13.5918	26.8333	20.7155	25.7594	22.3167	18.2639	23.405	21.8699	Nr2f6	chr8:71374123-71381960	22.1793	13.928	23.9062	21.1796	0.843722	5.96191	43.0213	5.41e-11	3.98e-10	-0.110756	5.96191	0.906048	0.341165	0.999889	0.066926	5.96191	0.28243	0.595113	0.875998	0.177682	5.96191	1.98459	0.158907	0.439796	Nr2f6
ENSMUSG00000002395	26.5936	32.3582	31.7205	25.9715	18.9065	18.041	18.8485	29.9181	25.468	26.7083	26.9603	29.6796	30.4609	32.1023	Use1	chr8:71366848-71369732	29.1609	18.5987	27.2637	30.7476	0.821313	5.89094	48.458	3.37e-12	2.92e-11	0.0949247	5.89094	0.789759	0.374173	0.999889	-0.0762754	5.89094	0.438289	0.507949	0.833433	-0.1712	5.89094	2.21327	0.136829	0.409128	Use1
ENSMUSG00000002396	6.18092	6.81656	6.18302	5.70803	4.50859	4.52042	4.40402	7.30253	5.79183	7.12754	6.2684	5.10301	6.93901	6.51509	Ocel1	chr8:71371298-71379361	6.22213	4.47767	6.62257	6.18571	0.647285	5.42042	23.3083	1.38e-06	5.42e-06	-0.0927618	5.42042	0.578304	0.446978	0.999889	0.00827943	5.42042	0.00394044	0.949947	0.988974	0.101041	5.42042	0.585731	0.444075	0.715894	Ocel1
ENSMUSG00000002409	6.85962	6.3919	6.03529	6.41812	6.94392	6.80505	6.28716	7.27153	7.32242	7.97482	6.86859	6.21295	6.32804	6.47987	Dyrk1b	chr7:28179469-28187294	6.42623	6.67871	7.35934	6.34028	0.117547	4.18575	0.712424	0.39864	0.474705	-0.198373	4.18575	2.38685	0.12236	0.999889	0.0210866	4.18575	0.0229611	0.879558	0.97127	0.219459	4.18575	2.48121	0.115214	0.375146	Dyrk1b
ENSMUSG00000002413	5.27557	3.98218	4.59702	4.91286	11.5569	10.993	10.4912	4.23789	4.55354	4.56262	5.17862	5.25296	4.71723	4.13783	Braf	chr6:39603237-39725463	4.69191	11.0137	4.63317	4.70267	-1.05654	6.35812	71.4278	2.88e-17	4.17e-16	0.0175841	6.35812	0.0226663	0.880328	0.999889	0.0023649	6.35812	0.000351108	0.98505	0.996953	-0.0152192	6.35812	0.0145535	0.903978	0.959871	Braf
ENSMUSG00000002416	89.3558	108.345	104.968	79.5245	33.4741	31.6249	33.8413	87.4641	77.0348	78.2337	83.6153	84.413	107.079	109.031	Ndufb2	chr6:39592574-39603382	95.5485	32.9801	81.587	100.174	1.70655	8.82128	167.366	2.78e-38	2.12e-36	0.225245	8.82128	3.78156	0.0518204	0.999889	-0.0697849	8.82128	0.312168	0.576353	0.868374	-0.29503	8.82128	5.61134	0.0178446	0.146901	Ndufb2
ENSMUSG00000002428	3.85846	2.42714	2.59136	3.63113	3.84972	3.62629	4.36328	2.24721	3.94436	2.95899	2.6328	4.00203	2.39067	2.26388	Hltf	chr3:20057811-20118490	3.12702	3.94643	2.94584	2.88553	-0.159518	4.24192	0.497458	0.480619	0.554805	0.0845058	4.24192	0.161791	0.687513	0.999889	0.125033	4.24192	0.301903	0.582692	0.870142	0.0405275	4.24192	0.031811	0.858443	0.94344	Hltf
ENSMUSG00000002455	22.345	11.9871	13.7535	23.6502	19.1231	19.7774	20.5839	11.8852	22.0318	21.0215	20.4338	19.558	12.8938	14.5886	Prpf6	chr2:181591868-181655660	17.934	19.8281	18.8431	15.6801	0.0330159	6.12829	0.0208345	0.885231	0.911695	-0.0720543	6.12829	0.1159	0.733524	0.999889	0.201673	6.12829	0.771973	0.379608	0.760012	0.273727	6.12829	1.41823	0.233695	0.530678	Prpf6
ENSMUSG00000002458	6.62073	9.44135	7.8102	7.93133	18.6441	21.877	18.5485	7.72362	7.58413	7.37562	6.79286	8.56376	8.60717	9.55446	Rgs19	chr2:181688419-181693977	7.9509	19.6899	7.36906	8.90846	-1.13533	4.5223	60.8058	6.3e-15	7.3e-14	0.106924	4.5223	0.611181	0.434344	0.999889	-0.16418	4.5223	1.24403	0.264696	0.679729	-0.271104	4.5223	3.3986	0.0652519	0.283193	Rgs19
ENSMUSG00000002459	2.48994	2.61809	2.59602	2.27623	5.77711	5.79277	5.98312	2.42592	2.7234	2.47338	2.06404	3.30295	2.6898	2.68954	Rgs20	chr1:4909576-5070285	2.49507	5.851	2.42168	2.8941	-1.05617	3.7734	46.836	7.72e-12	6.32e-11	0.039994	3.7734	0.0756553	0.783274	0.999889	-0.210702	3.7734	1.81536	0.177867	0.602584	-0.250696	3.7734	2.57374	0.10865	0.363206	Rgs20
ENSMUSG00000002475	13.8574	11.3294	10.4423	10.8125	9.11981	9.39104	9.97861	12.141	10.3223	12.337	9.8235	10.5015	11.8227	11.548	Abhd3	chr18:10642092-10706771	11.6104	9.49649	11.156	11.2907	0.463652	4.4352	9.6092	0.00193605	0.00422492	0.0547599	4.4352	0.160187	0.688984	0.999889	0.0414744	4.4352	0.0785176	0.779316	0.94141	-0.0132855	4.4352	0.00807249	0.928409	0.969553	Abhd3
ENSMUSG00000002477	129.612	139.877	138.865	121.581	77.4694	83.3481	82.8457	123.699	125.3	127.696	111.341	152.513	156.444	173.099	Snrpd1	chr18:10617775-10642079	132.484	81.2211	122.009	160.685	0.87909	6.7187	58.2561	2.3e-14	2.52e-13	0.115753	6.7187	1.23441	0.266551	0.999889	-0.278502	6.7187	6.18065	0.0129155	0.297473	-0.394255	6.7187	12.4115	0.00042669	0.0226329	Snrpd1
ENSMUSG00000002486	1.73748	1.39082	2.39239	2.17971	1.46094	1.51629	1.50668	1.3216	2.03549	1.90801	2.00113	2.28168	2.29907	2.07529	Tchp	chr5:114707760-114722327	1.9251	1.49464	1.81656	2.21868	0.541373	2.85978	5.83301	0.0157282	0.0277749	0.0828909	2.85978	0.164485	0.68506	0.999889	-0.198833	2.85978	0.818014	0.365761	0.751725	-0.281724	2.85978	1.64473	0.199678	0.492336	Tchp
ENSMUSG00000002489	3.66873	3.43235	3.35826	3.87541	3.79596	3.20154	3.26118	2.61127	3.03745	3.57855	3.40554	3.87936	3.76778	2.96426	Tiam1	chr16:89787111-90143769	3.58369	3.41956	3.1582	3.53713	0.241368	5.08494	2.76329	0.0964496	0.13912	0.179577	5.08494	1.79959	0.179763	0.999889	0.0248555	5.08494	0.0295481	0.86352	0.96707	-0.154721	5.08494	1.14998	0.283554	0.582523	Tiam1
ENSMUSG00000002496	12.1206	8.13831	9.23752	12.7366	21.4204	20.2196	22.1221	8.58608	11.6139	12.28	11.3103	10.7663	7.64106	7.49774	Tsc2	chr17:24595816-24632630	10.5582	21.254	10.9476	8.63503	-0.832978	6.21702	24.2634	8.4e-07	3.42e-06	-0.0535264	6.21702	0.115023	0.734497	0.999889	0.297772	6.21702	3.01101	0.0827006	0.486407	0.351298	6.21702	4.18257	0.0408417	0.223218	Tsc2
ENSMUSG00000002500	0.449307	1.10622	0.467291	0.381883	0.108996	0.114645	0.108328	0.626804	0.343434	0.808427	0.663293	0.401872	0.397695	0.577443	Rpl3l	chr17:24727820-24736143	0.601174	0.110656	0.610489	0.459003	2.59475	-0.295136	25.0699	5.53e-07	2.32e-06	-0.0325827	-0.295136	0.00622257	0.937125	0.999889	0.379423	-0.295136	0.698992	0.403123	0.773247	0.412006	-0.295136	0.825595	0.363549	0.654606	Rpl3l
ENSMUSG00000002504	54.2877	55.8706	56.6442	56.1024	21.3436	20.1662	21.3705	76.5834	60.2716	60.7095	62.3427	51.0379	58.2628	61.6496	Slc9a3r2	chr17:24639286-24650327	55.7262	20.9601	64.9768	56.9834	1.58443	6.8754	162.492	3.23e-37	2.25e-35	-0.221696	6.8754	4.10946	0.0426441	0.999889	-0.0316257	6.8754	0.0717401	0.78882	0.94457	0.19007	6.8754	2.57329	0.108682	0.363206	Slc9a3r2
ENSMUSG00000002524	113.857	95.4788	99.6358	116.841	142.966	140.08	142.981	117.731	125.751	135.051	128.529	102.865	99.9427	104.926	Puf60	chr15:76070182-76080924	106.453	142.009	126.766	102.578	-0.240809	7.82633	4.32106	0.0376434	0.0605372	-0.253284	7.82633	5.53193	0.0186725	0.999889	0.0565127	7.82633	0.235656	0.627361	0.886947	0.309797	7.82633	7.01571	0.00807974	0.0972214	Puf60
ENSMUSG00000002546	13.2849	10.25	13.3543	13.4736	14.4159	13.5278	15.1155	13.5222	12.8907	13.4006	15.0759	11.6941	13.4989	12.3175	Golga2	chr2:32287384-32307921	12.5907	14.3531	13.7224	12.5035	-0.0137107	6.18965	0.0123862	0.911384	0.931972	-0.123956	6.18965	1.18072	0.27721	0.999889	0.013735	6.18965	0.0124031	0.911324	0.978757	0.137691	6.18965	1.24235	0.265018	0.564093	Golga2
ENSMUSG00000002550	15.2784	16.014	18.4608	15.7865	25.4364	25.7635	25.3031	20.2475	19.1585	18.5116	17.0342	17.1886	15.5693	19.8096	Uck1	chr2:32255002-32260159	16.3849	25.501	18.738	17.5225	-0.46444	5.71852	14.4929	0.000140687	0.000386798	-0.195038	5.71852	2.9399	0.086416	0.999889	-0.096971	5.71852	0.623888	0.429606	0.788657	0.0980675	5.71852	0.635466	0.425358	0.702216	Uck1
ENSMUSG00000002565	0.0680847	0	0.194374	0.05089	0.144307	0.125616	0.255193	0.179162	0.111873	0.0753866	0.202457	0.10726	0.108938	0.1126	Scin	chr12:40059769-40134228	0.0783372	0.175039	0.14222	0.109599	NA	NA	NA	NA	NA	NA	NA	NA	NA	NA	NA	NA	NA	NA	NA	NA	NA	NA	NA	NA	Scin
ENSMUSG00000002578	0.736207	0.928295	0.811087	0.794847	1.89435	1.98802	1.87928	0.607464	0.93359	0.98523	0.95566	0.731427	0.752051	0.949531	Ikzf4	chr10:128630843-128645991	0.817609	1.92055	0.870486	0.811003	-1.05885	2.66005	24.8133	6.32e-07	2.62e-06	-0.095328	2.66005	0.226671	0.634003	0.999889	0.00981775	2.66005	0.00204642	0.963918	0.992765	0.105146	2.66005	0.234968	0.627865	0.832559	Ikzf4
ENSMUSG00000002580	165.645	211.398	192.425	153.845	128.297	129.036	122.3	195.126	176.063	154.071	160.499	181.631	216.317	231.583	Mien1	chr11:98437708-98438991	180.828	126.544	171.44	209.843	0.686734	7.02282	26.0042	3.41e-07	1.48e-06	0.0747808	7.02282	0.371774	0.542039	0.999889	-0.216479	7.02282	2.68847	0.101077	0.511306	-0.29126	7.02282	4.87489	0.0272502	0.182905	Mien1
ENSMUSG00000002588	0.0162594	0.0055501	0	0	0.0308972	0.0413619	0.0798402	0.00515017	0.0473613	0.0341311	0.0214885	0.05842	0.0845513	0.0221951	Pon1	chr6:5168090-5193946	0.00545238	0.0506997	0.0270328	0.0550555	NA	NA	NA	NA	NA	NA	NA	NA	NA	NA	NA	NA	NA	NA	NA	NA	NA	NA	NA	NA	Pon1
ENSMUSG00000002602	0.905011	0.383489	0.632779	0.562673	2.93248	2.53472	3.22157	0.945984	0.724186	0.673806	1.12904	0.770316	0.720532	0.456882	Axl	chr7:25757273-25788705	0.620988	2.89626	0.868255	0.649243	-2.04533	2.53399	56.4725	5.7e-14	5.98e-13	-0.479853	2.53399	3.56337	0.0590676	0.999889	-0.0547291	2.53399	0.0394267	0.842606	0.958794	0.425124	2.53399	2.36565	0.124033	0.389369	Axl
ENSMUSG00000002603	0.497356	0.446434	0.366838	0.483937	0.315035	0.368182	0.396598	0.530959	0.369633	0.370105	0.480807	0.555954	0.600281	0.458899	Tgfb1	chr7:25687002-25705077	0.448641	0.359938	0.437876	0.538378	0.492124	0.232656	2.42888	0.119118	0.167741	0.0351857	0.232656	0.0151448	0.902056	0.999889	-0.258966	0.232656	0.714349	0.398004	0.77069	-0.294151	0.232656	0.924295	0.33635	0.631268	Tgfb1
ENSMUSG00000002608	19.0043	18.9384	20.2203	19.2867	21.5231	18.8279	18.9685	21.5334	19.2187	22.0474	20.2441	17.7167	16.9076	15.6149	Ccdc97	chr7:25711106-25719088	19.3624	19.7732	20.7609	16.7464	0.143055	6.24917	1.68948	0.193669	0.255409	-0.102472	6.24917	1.01768	0.31307	0.999889	0.213063	6.24917	3.72989	0.053447	0.441178	0.315535	6.24917	8.15434	0.00429582	0.072325	Ccdc97
ENSMUSG00000002617	2.06758	1.98809	1.60513	2.10363	2.9567	3.32008	2.82738	1.48186	1.55838	1.57318	1.74719	2.8028	2.00456	2.12395	Zfp40	chr17:23173869-23193252	1.94111	3.03472	1.59015	2.31044	-0.471001	3.2626	6.70121	0.00963474	0.0179413	0.285998	3.2626	2.80074	0.0942206	0.999889	-0.247045	3.2626	1.82213	0.177061	0.601962	-0.533043	3.2626	8.48592	0.00357906	0.0671063	Zfp40
ENSMUSG00000002625	25.4334	23.0915	21.1176	22.2452	14.6644	18.1554	19.0076	18.6727	26.4952	24.9169	23.5064	25.4156	24.6801	21.7763	Akap8l	chr17:32321424-32350607	22.9719	17.2758	23.3978	23.9573	0.585635	5.52856	17.4785	2.91e-05	9.13e-05	-0.0302003	5.52856	0.0558735	0.813141	0.999889	-0.0568957	5.52856	0.170153	0.679976	0.904924	-0.0266954	5.52856	0.0374481	0.846556	0.93809	Akap8l
ENSMUSG00000002633	1.2661	1.00377	1.2834	0.768513	0.194025	0.178108	0.224792	1.10886	1.04237	0.698115	1.40532	0.93078	1.13473	1.00353	Shh	chr5:28456815-28467256	1.08044	0.198975	1.06367	1.02301	2.61106	1.27983	68.5865	1.21e-16	1.66e-15	0.025145	1.27983	0.00996164	0.920497	0.999889	0.0806175	1.27983	0.0870071	0.768017	0.937467	0.0554724	1.27983	0.04125	0.839056	0.934595	Shh
ENSMUSG00000002635	19.0629	20.8544	20.013	21.1874	18.9748	20.6137	20.3698	19.8738	20.6778	22.0174	20.233	21.5264	19.8757	20.6904	Pdcd2l	chr7:34184499-34196661	20.2794	19.9861	20.7005	20.6975	0.195214	4.75193	2.41177	0.120426	0.169291	-0.0320682	4.75193	0.0766872	0.781838	0.999889	-0.0270125	4.75193	0.0465741	0.829136	0.955059	0.00505572	4.75193	0.00163223	0.967774	0.988281	Pdcd2l
ENSMUSG00000002658	36.353	33.8358	39.4155	41.8066	35.8351	38.167	36.6745	37.3782	38.8941	42.5966	41.1652	40.1215	41.4234	38.501	Gtf2f1	chr17:57003405-57011288	37.8527	36.8922	40.0085	40.0153	0.212174	6.05977	3.37649	0.0661328	0.0997078	-0.0811275	6.05977	0.58144	0.445748	0.999889	-0.076044	6.05977	0.438507	0.507844	0.83342	0.00508347	6.05977	0.0019567	0.964717	0.986683	Gtf2f1
ENSMUSG00000002660	151.093	177.712	171.661	152.479	89.7873	88.3571	88.1506	179.041	161.626	150.2	154.575	150.926	177.144	198.44	Clpp	chr17:56990305-56996188	163.236	88.765	161.36	175.503	1.0517	7.51079	69.7675	6.67e-17	9.34e-16	0.0151808	7.51079	0.0179538	0.893409	0.999889	-0.105845	7.51079	0.750528	0.386309	0.764225	-0.121026	7.51079	0.981776	0.321761	0.617945	Clpp
ENSMUSG00000002661	47.9288	54.1142	56.0005	49.291	23.1754	21.0678	22.8315	50.1278	46.1808	56.0405	49.1563	56.3515	61.0074	62.1804	Alkbh7	chr17:56997339-56999322	51.8336	22.3582	50.3763	59.8464	1.38608	5.61182	125.664	3.64e-29	1.42e-27	0.0380425	5.61182	0.121131	0.727811	0.999889	-0.206465	5.61182	3.07912	0.0793033	0.480296	-0.244508	5.61182	4.32325	0.037595	0.214707	Alkbh7
ENSMUSG00000002664	0.165682	0.101799	0	0.0715514	0.125935	0.289009	0.450588	0.314878	0.0321737	0.119243	0.0985343	0.0714351	0.137851	0.101774	Pspn	chr17:56999457-57000018	0.0847579	0.288511	0.141207	0.103687	NA	NA	NA	NA	NA	NA	NA	NA	NA	NA	NA	NA	NA	NA	NA	NA	NA	NA	NA	NA	Pspn
ENSMUSG00000002668	0	0.102122	0.0451357	0.0336462	0.307942	0.265011	0.247197	0.0710724	0.0302586	0.0280363	0.0308897	0.114211	0.175021	0.0510487	Dennd1c	chr17:57065905-57078514	0.0452259	0.273383	0.0400642	0.113427	NA	NA	NA	NA	NA	NA	NA	NA	NA	NA	NA	NA	NA	NA	NA	NA	NA	NA	NA	NA	Dennd1c
ENSMUSG00000002679	11.9184	14.5725	14.2079	13.0903	14.2014	14.5677	13.3825	11.9649	12.215	13.5346	10.9528	13.9583	14.5291	14.9913	Med6	chr12:81573557-81595008	13.4473	14.0505	12.1668	14.4929	0.109707	4.28374	0.576798	0.44757	0.522817	0.140777	4.28374	1.11055	0.291963	0.999889	-0.107004	4.28374	0.552885	0.457141	0.805042	-0.247781	4.28374	2.9717	0.0847329	0.32302	Med6
ENSMUSG00000002688	1.25137	0.996215	0.699974	1.18497	2.74924	3.1093	2.86901	0.616286	0.916311	1.1183	1.11262	0.631855	0.553446	0.753366	Prkd1	chr12:50341231-50649098	1.03313	2.90918	0.94088	0.646222	-1.31911	2.29478	27.4317	1.63e-07	7.41e-07	0.130489	2.29478	0.301375	0.583022	0.999889	0.67594	2.29478	6.59507	0.0102262	0.276433	0.54545	2.29478	4.31473	0.0377837	0.215498	Prkd1
ENSMUSG00000002699	0.077494	0.0613212	0.213633	0.205363	0.696132	0.633646	0.62667	0.0535553	0.119704	0.145771	0.0698292	0.212623	0.10624	0.0937629	Lcp2	chr11:34046920-34092295	0.139453	0.652149	0.0972149	0.137542	-2.04241	0.0699198	18.7747	1.47e-05	4.87e-05	0.514915	0.0699198	1.29112	0.255841	0.999889	0.0359905	0.0699198	0.00550811	0.940838	0.986923	-0.478924	0.0699198	0.966388	0.325583	0.621392	Lcp2
ENSMUSG00000002718	9.7135	5.31361	6.68959	8.25855	12.229	13.5029	14.0752	5.27038	7.87823	7.69622	7.77093	6.79388	5.37179	4.96468	Cse1l	chr2:166906040-166946389	7.49381	13.269	7.15394	5.71012	-0.647972	5.42494	12.472	0.000413103	0.00103842	0.0654497	5.42494	0.146068	0.702322	0.999889	0.399233	5.42494	4.57288	0.032482	0.387997	0.333784	5.42494	3.20601	0.0733682	0.301198	Cse1l
ENSMUSG00000002728	77.8378	89.5983	88.246	77.63	30.5717	33.2724	33.6269	81.7321	73.9754	76.0708	66.8497	76.3341	88.9955	108.678	Naa20	chr2:145902099-145916425	83.328	32.4903	74.657	91.3358	1.53202	8.07493	124.746	5.78e-29	2.22e-27	0.156105	8.07493	1.65738	0.197958	0.999889	-0.134752	8.07493	1.0636	0.302395	0.709312	-0.290857	8.07493	4.97379	0.0257341	0.178382	Naa20
ENSMUSG00000002731	14.9863	16.0921	15.5638	14.0561	8.22696	8.75611	8.85523	16.2867	15.5135	16.0673	14.7777	12.1884	14.6841	16.675	Prkra	chr2:76629898-76648015	15.1746	8.61277	15.6613	14.5158	0.990448	4.8204	50.4239	1.24e-12	1.12e-11	-0.0481121	4.8204	0.147794	0.700652	0.999889	0.0624782	4.8204	0.212558	0.64477	0.894611	0.11059	4.8204	0.665649	0.414573	0.693752	Prkra
ENSMUSG00000002732	0.983647	0.98563	0.526583	0.628062	0.613012	0.553497	0.479413	1.16587	0.544288	0.694619	1.07983	0.535836	0.924017	1.05036	Fkbp7	chr2:76663044-76673116	0.780981	0.548641	0.871153	0.836739	0.676189	0.240206	3.03888	0.0812922	0.11962	-0.157703	0.240206	0.204708	0.650947	0.999889	-0.106043	0.240206	0.0790686	0.778564	0.940835	0.0516599	0.240206	0.0188276	0.890862	0.955281	Fkbp7
ENSMUSG00000002733	19.1434	23.1127	17.8381	19.2686	31.804	31.8867	30.9277	20.3729	17.1481	17.3758	16.2109	15.8578	17.5947	22.5927	Plekha3	chr2:76675281-76696828	19.8407	31.5394	17.7769	18.6817	-0.496027	6.05725	13.2618	0.000270873	0.000706354	0.156518	6.05725	1.51699	0.218075	0.999889	0.0839618	6.05725	0.37311	0.541314	0.85211	-0.0725565	6.05725	0.27992	0.596753	0.815704	Plekha3
ENSMUSG00000002741	24.1442	29.3601	26.2628	25.3115	37.1033	38.5228	37.3918	28.64	26.0697	24.4723	25.2361	23.364	25.6416	27.2029	Ykt6	chr11:5955693-5967780	26.2697	37.6726	26.1045	25.4029	-0.347116	6.3997	9.5032	0.00205113	0.00445208	0.00757357	6.3997	0.00521871	0.94241	0.999889	0.0483597	6.3997	0.181865	0.669775	0.902894	0.0407861	6.3997	0.129441	0.719013	0.877993	Ykt6
ENSMUSG00000002748	6.95695	5.52382	5.72714	6.59204	4.27763	4.60379	4.68617	4.07767	6.28295	5.97859	5.76496	8.25018	5.70086	5.34819	Baz1b	chr5:135187264-135246129	6.19999	4.52253	5.52605	6.43308	0.630161	5.95242	14.611	0.000132143	0.000365417	0.163175	5.95242	1.17688	0.277992	0.999889	-0.0463888	5.95242	0.0817122	0.77499	0.939691	-0.209564	5.95242	1.6746	0.195643	0.487932	Baz1b
ENSMUSG00000002763	23.8123	17.8807	16.8096	22.0772	21.8032	20.5883	22.4259	19.3288	22.0439	22.528	22.9015	24.1419	16.4042	15.877	Pex6	chr17:46711463-46725541	20.145	21.6058	21.7006	18.8077	0.0740129	6.29083	0.234202	0.628426	0.693463	-0.108558	6.29083	0.589466	0.442626	0.999889	0.105953	6.29083	0.479	0.488876	0.823804	0.214511	6.29083	1.95638	0.161901	0.444199	Pex6
ENSMUSG00000002767	62.5177	73.3686	69.3024	61.8738	39.2088	44.3902	42.3963	72.1384	54.836	66.5572	64.0834	62.1929	68.9573	75.605	Mrpl2	chr17:46646229-46650139	66.7656	41.9984	64.4038	68.9184	0.841901	6.17664	44.6389	2.37e-11	1.84e-10	0.0498659	6.17664	0.19113	0.661978	0.999889	-0.0464747	6.17664	0.142481	0.705827	0.915211	-0.0963406	6.17664	0.613229	0.433575	0.707946	Mrpl2
ENSMUSG00000002768	162.676	219.128	200.199	173.695	112.582	120.417	124.079	234.379	175.034	179.505	176.535	177.585	248.18	276.141	Mea1	chr17:46678793-46683111	188.925	119.026	191.363	233.969	0.83927	7.28912	28.0385	1.19e-07	5.54e-07	-0.0198696	7.28912	0.0191226	0.890016	0.999889	-0.311379	7.28912	4.06013	0.043907	0.419967	-0.291509	7.28912	3.55748	0.0592776	0.269967	Mea1
ENSMUSG00000002769	1.02887	0.853556	0.506935	0.759299	1.38591	1.2779	0.870725	0.457904	0.480524	1.34741	0.671275	1.96535	0.555346	0.613346	Gnmt	chr17:46725664-46729168	0.787166	1.17818	0.739279	1.04468	-0.411154	0.170038	0.749657	0.386585	0.462436	0.0774895	0.170038	0.0303373	0.861727	0.999889	-0.397002	0.170038	0.695184	0.404407	0.77353	-0.474492	0.170038	0.99467	0.318604	0.614673	Gnmt
ENSMUSG00000002771	2.9259	3.26787	2.83288	2.69032	3.20513	3.05261	2.98155	3.47287	2.54953	2.51173	3.47913	2.53288	3.39971	2.39202	Grin2d	chr7:45831883-45878378	2.92924	3.07976	3.00331	2.77487	0.100012	4.11328	0.3636	0.546513	0.618142	-0.0359138	4.11328	0.0549535	0.814658	0.999889	0.0813421	4.11328	0.240109	0.624127	0.885386	0.117256	4.11328	0.498943	0.479965	0.743567	Grin2d
ENSMUSG00000002778	9.0986	8.53587	9.79225	6.88085	6.71669	6.69227	6.86082	8.51844	7.23841	4.30019	8.20397	6.02	8.5296	6.37032	Kdelr1	chr7:45872772-45883732	8.57689	6.75659	7.06525	6.9733	0.516803	3.8013	6.2314	0.0125504	0.0227174	0.281808	3.8013	2.2102	0.137101	0.999889	0.300786	3.8013	2.1331	0.144149	0.566686	0.0189782	3.8013	0.00856198	0.926276	0.96856	Kdelr1
ENSMUSG00000002781	1.86439	2.09186	2.22499	2.2175	1.69993	1.6346	1.52845	1.98879	1.99964	1.5444	2.32863	1.78734	1.78251	1.96867	Tmem143	chr7:45896941-45917413	2.09969	1.62099	1.96537	1.84617	0.546746	3.43505	9.40974	0.00215836	0.00465713	0.0966363	3.43505	0.353553	0.552109	0.999889	0.186983	3.43505	1.12227	0.289431	0.698251	0.0903466	3.43505	0.262747	0.608239	0.821714	Tmem143
ENSMUSG00000002791	0.0784211	0.14914	0.131834	0.0725721	0.0532216	0.0549623	0.0634744	0.117102	0.0924592	0.0655112	0.127701	0.0724542	0.0524314	0.0974913	Pdxk-ps	chr17:32076083-32107350	0.107992	0.0572194	0.100693	0.0741256	NA	NA	NA	NA	NA	NA	NA	NA	NA	NA	NA	NA	NA	NA	NA	NA	NA	NA	NA	NA	Pdxk-ps
ENSMUSG00000002797	7.30639	10.2262	8.47233	8.06034	5.09216	5.62303	5.23477	8.19422	7.67844	7.08902	7.32281	8.80657	9.65687	9.25969	Ggct	chr6:54982580-54992950	8.51631	5.31665	7.57112	9.24104	0.852289	5.11085	40.9678	1.55e-10	1.07e-09	0.167583	5.11085	1.93841	0.163841	0.999889	-0.117094	5.11085	0.815702	0.36644	0.75206	-0.284677	5.11085	4.83638	0.0278653	0.185437	Ggct
ENSMUSG00000002799	1.58074	1.18628	1.17137	1.2256	2.14242	2.188	2.49807	1.60886	1.70033	0.996857	1.54763	0.693241	1.05974	1.35655	Jag2	chr12:112907819-112929776	1.291	2.27616	1.46342	1.03651	-0.643605	2.59251	6.9494	0.00838475	0.0158267	-0.179159	2.59251	0.614748	0.433006	0.999889	0.312414	2.59251	1.56371	0.211123	0.631173	0.491573	2.59251	3.85803	0.0495083	0.245868	Jag2
ENSMUSG00000002803	26.0874	26.0521	28.1086	27.9542	32.1838	29.9749	27.7628	30.4866	30.3619	26.8935	28.8851	26.6114	31.3406	30.0428	Btbd6	chr12:112976482-112978945	27.0506	29.9738	29.1568	29.3316	0.025563	5.9097	0.0508094	0.821661	0.859957	-0.108589	5.9097	1.07107	0.300703	0.999889	-0.114832	5.9097	1.02934	0.310313	0.717158	-0.00624347	5.9097	0.0030373	0.956049	0.9825	Btbd6
ENSMUSG00000002804	30.0466	36.9348	29.834	25.9604	16.1654	15.7418	15.6885	31.469	26.7121	29.9711	29.7626	32.8782	30.6107	28.389	Nudt14	chr12:112934291-112942124	30.6939	15.8652	29.4787	30.6259	1.12354	4.44601	59.3222	1.34e-14	1.5e-13	0.0549821	4.44601	0.178618	0.672563	0.999889	0.00494407	4.44601	0.00123621	0.971952	0.994235	-0.050038	4.44601	0.126854	0.721716	0.879749	Nudt14
ENSMUSG00000002808	63.0503	66.049	69.5037	61.683	45.2391	49.9648	45.4653	87.9248	64.7468	64.2614	66.8476	55.2464	75.6107	88.9405	Epdr1	chr13:19591706-19619927	65.0715	46.8897	70.9451	73.2659	0.646132	7.2805	17.6588	2.64e-05	8.36e-05	-0.124743	7.2805	0.791365	0.373688	0.999889	-0.173697	7.2805	1.32215	0.250206	0.667541	-0.0489543	7.2805	0.10468	0.746284	0.891219	Epdr1
ENSMUSG00000002812	12.1969	8.8321	8.70728	12.8217	10.2707	9.20587	12.2634	10.5238	11.8577	12.5655	13.4644	11.2722	8.66527	8.24919	Flii	chr11:60714123-60727263	10.6395	10.58	12.1028	9.39555	0.184581	5.76695	1.27201	0.259391	0.329126	-0.186071	5.76695	1.51935	0.217717	0.999889	0.186428	5.76695	1.29631	0.254888	0.670647	0.372499	5.76695	5.13978	0.0233836	0.170492	Flii
ENSMUSG00000002814	0.60108	0.60154	0.605931	0.995559	1.22658	1.15052	1.52092	0.840536	1.31977	0.940175	0.974931	0.662627	0.31257	0.56643	Top3a	chr11:60740058-60777365	0.701027	1.29934	1.01885	0.513876	-0.712995	2.01491	6.71315	0.00957047	0.0178313	-0.539161	2.01491	4.37765	0.0364133	0.999889	0.451634	2.01491	2.52612	0.111975	0.52803	0.990795	2.01491	11.9775	0.000538478	0.0252377	Top3a
ENSMUSG00000002820	30.9002	29.858	29.6049	32.1735	13.7194	15.3851	13.9318	30.2322	28.058	31.319	29.311	23.1198	26.9491	31.6291	Atg4d	chr9:21265293-21277772	30.6342	14.3454	29.7301	27.2327	1.26886	6.07415	97.4053	5.65e-23	1.39e-21	0.0416787	6.07415	0.132507	0.715847	0.999889	0.169247	6.07415	1.85863	0.172782	0.598605	0.127568	6.07415	1.05775	0.303728	0.601566	Atg4d
ENSMUSG00000002825	8.54993	6.69463	8.74192	9.28237	8.54216	9.28243	9.63452	8.46402	9.6543	8.92382	8.95863	9.01057	8.29769	6.93685	Qtrt1	chr9:21411837-21420274	8.31721	9.15304	9.00019	8.08171	0.037859	3.51435	0.047777	0.826978	0.863888	-0.114173	3.51435	0.50854	0.475771	0.999889	0.0480941	3.51435	0.0767838	0.781704	0.942638	0.162267	3.51435	0.873457	0.35	0.642849	Qtrt1
ENSMUSG00000002831	0.0791472	0.0419223	0.0271755	0.0795582	0.119283	0.0803376	0.136077	0.0233409	0.0635982	0.0441955	0.040578	0.0823707	0.0340615	0.0502947	Plin4	chr17:56100591-56109803	0.0569508	0.111899	0.0429281	0.0555756	NA	NA	NA	NA	NA	NA	NA	NA	NA	NA	NA	NA	NA	NA	NA	NA	NA	NA	NA	NA	Plin4
ENSMUSG00000002833	34.9369	28.2384	29.1934	34.1941	41.9391	41.2082	43.1	34.7702	36.1035	39.3903	39.3187	29.6634	25.8346	25.9886	Hdgfl2	chr17:56079634-56100607	31.6407	42.0824	37.3957	27.1622	-0.236564	6.2768	4.00708	0.0453096	0.0712364	-0.242357	6.2768	4.86755	0.0273663	0.999889	0.224417	6.2768	3.53786	0.0599828	0.45529	0.466774	6.2768	15.1673	9.84e-05	0.0120778	Hdgfl2
ENSMUSG00000002835	2.08915	2.1102	2.05444	2.02487	2.53985	2.72283	2.44268	2.856	2.05612	2.61846	2.31079	2.81486	2.38017	1.74025	Chaf1a	chr17:56040439-56072289	2.06967	2.56845	2.46034	2.31176	-0.138071	2.95565	0.506384	0.476708	0.551106	-0.25115	2.95565	1.94781	0.162823	0.999889	-0.15264	2.95565	0.616752	0.432257	0.790934	0.0985098	2.95565	0.256735	0.612372	0.824107	Chaf1a
ENSMUSG00000002844	93.7634	87.4521	86.4022	90.4767	59.731	57.7104	58.1056	95.6042	98.5636	96.2608	94.7382	94.4686	86.96	85.5518	Adprh	chr16:38444030-38452703	89.5236	58.5157	96.2917	88.9935	0.787264	7.08014	52.7816	3.73e-13	3.59e-12	-0.106729	7.08014	1.17878	0.277605	0.999889	0.0118049	7.08014	0.0123457	0.911528	0.978897	0.118534	7.08014	1.2409	0.265298	0.564395	Adprh
ENSMUSG00000002845	0.38365	0.404658	0.59038	0.443203	0.776421	0.828167	1.1651	0.5833	0.581107	0.548782	0.433513	0.4094	0.486787	0.522395	Tmem39a	chr16:38558698-38592162	0.455473	0.92323	0.536675	0.472861	-0.84073	1.25575	10.5646	0.00115275	0.00264818	-0.236883	1.25575	0.941434	0.331909	0.999889	-0.0521934	1.25575	0.038678	0.844088	0.959399	0.18469	1.25575	0.487014	0.485262	0.745881	Tmem39a
ENSMUSG00000002846	4.74544	4.74231	4.86145	3.99228	2.45097	2.30365	2.37443	3.48868	3.49629	3.78603	4.26735	3.92885	4.62406	3.89389	Timmdc1	chr16:38498347-38522663	4.58537	2.37635	3.75959	4.14894	1.12054	2.7752	34.0044	5.5e-09	3.07e-08	0.284127	2.7752	2.75824	0.0967545	0.999889	0.146641	2.7752	0.627382	0.428317	0.787924	-0.137486	2.7752	0.553284	0.456979	0.726148	Timmdc1
ENSMUSG00000002847	0.0716833	0.00815628	0.0288392	0.0515954	0.0756761	0.0173669	0.0992801	0.0151371	0.0386672	0.128978	0.157895	0.0944378	0.0331345	0.0407716	Pla1a	chr16:38396117-38433145	0.0400686	0.0641077	0.0851693	0.0561146	NA	NA	NA	NA	NA	NA	NA	NA	NA	NA	NA	NA	NA	NA	NA	NA	NA	NA	NA	NA	Pla1a
ENSMUSG00000002870	2.59136	1.3841	1.79304	2.24928	2.24071	2.34754	2.94172	1.08507	2.55228	1.56817	1.98648	2.35615	1.38147	1.30742	Mcm2	chr6:88883474-88898780	2.00445	2.50999	1.798	1.68168	-0.147485	2.74054	0.262449	0.608443	0.675453	0.156174	2.74054	0.340388	0.559606	0.999889	0.262624	2.74054	0.814819	0.366699	0.75206	0.10645	2.74054	0.134527	0.713783	0.87551	Mcm2
ENSMUSG00000002871	6.96053	5.53326	5.76509	7.47573	4.24126	4.36301	4.53484	8.48852	5.74029	8.04109	6.95074	5.65084	8.08668	6.64257	Tpra1	chr6:88902251-88912238	6.43365	4.3797	7.30516	6.79336	0.730357	4.27282	16.495	4.88e-05	0.000146329	-0.183254	4.27282	1.26441	0.260819	0.999889	-0.074761	4.27282	0.18046	0.670978	0.902894	0.108493	4.27282	0.378721	0.538289	0.778668	Tpra1
ENSMUSG00000002881	5.72409	6.01138	5.82569	6.89438	8.71715	9.97316	10.2744	5.12494	4.81452	7.01149	5.25811	5.70143	5.37309	5.39555	Nab1	chr1:52457294-52500679	6.11388	9.65491	5.55226	5.49002	-0.483933	4.73481	10.3602	0.00128762	0.00292084	0.135457	4.73481	0.929968	0.334871	0.999889	0.158703	4.73481	1.08614	0.297329	0.704314	0.0232456	4.73481	0.0233968	0.87843	0.95093	Nab1
ENSMUSG00000002885	0.317728	0.201213	0.211923	0.203113	0.377353	0.4649	0.611118	0.393291	0.357208	0.267035	0.451679	0.360503	0.378273	0.402329	Adgre5	chr8:83723251-83741326	0.233494	0.484457	0.367303	0.380368	-0.874316	0.444922	7.90184	0.00493845	0.00985392	-0.650093	0.444922	4.92845	0.0264181	0.999889	-0.701732	0.444922	5.00312	0.0253017	0.359931	-0.0516395	0.444922	0.0278371	0.867492	0.946713	Adgre5
ENSMUSG00000002897	0.257161	0.11344	0.189809	0.41006	0.913443	0.970493	0.76214	0.124063	0.245849	0.256267	0.399995	0.1322	0.123441	0.226826	Il17ra	chr6:120463247-120487559	0.242617	0.882025	0.256544	0.160822	-1.68284	0.529316	16.6646	4.46e-05	0.000135038	-0.0781818	0.529316	0.0401922	0.841105	0.999889	0.590727	0.529316	1.85707	0.172964	0.598605	0.668909	0.529316	2.38567	0.122453	0.386318	Il17ra
ENSMUSG00000002900	1.26546	1.24236	1.08672	1.06531	1.23997	1.46425	1.27604	1.30183	1.19948	1.11139	1.34224	1.08406	1.14316	1.12045	Lamb1	chr12:31265234-31329644	1.16496	1.32676	1.23874	1.11589	-0.0144761	3.58672	0.00831554	0.927342	0.944799	-0.0896857	3.58672	0.372441	0.541676	0.999889	0.0632056	3.58672	0.157212	0.691736	0.908875	0.152891	3.58672	0.919951	0.337488	0.632315	Lamb1
ENSMUSG00000002908	2.90576	2.24163	2.6724	2.3801	2.45164	2.74555	3.02052	3.10727	2.02761	3.62145	2.92244	2.27183	3.63052	3.29222	Kcnn1	chr8:70842049-70863258	2.54997	2.73924	2.91969	3.06486	0.0716226	3.51551	0.112565	0.737243	0.79003	-0.198127	3.51551	1.00976	0.31496	0.999889	-0.26485	3.51551	1.55767	0.212007	0.631823	-0.0667231	3.51551	0.0986721	0.753429	0.894335	Kcnn1
ENSMUSG00000002910	2.98756	1.62983	1.90465	2.83963	5.27987	5.61726	6.51098	2.31344	3.6407	2.94861	2.78079	3.32206	3.10013	2.55463	Arrdc2	chr8:70835129-70839720	2.34042	5.8027	2.92088	2.99227	-1.13293	2.96247	24.1515	8.9e-07	3.61e-06	-0.320557	2.96247	2.1954	0.138423	0.999889	-0.347105	2.96247	2.22612	0.135694	0.55555	-0.0265479	2.96247	0.0130132	0.909178	0.961625	Arrdc2
ENSMUSG00000002930	0.433785	0.0740354	0.0572636	0.136598	0.188903	0.0886733	0.286738	0.0343503	0.447507	0.504072	0.447883	0.243529	0.281967	0.46261	Ppp1r17	chr6:56017497-56032689	0.17542	0.188105	0.358453	0.329369	NA	NA	NA	NA	NA	NA	NA	NA	NA	NA	NA	NA	NA	NA	NA	NA	NA	NA	NA	NA	Ppp1r17
ENSMUSG00000002944	0.267976	0.274418	0.242574	0.0993192	0.178609	0.222387	0.145033	0.304053	0.0776691	0.233885	0.0475735	0.245739	0.120633	0.188361	Cd36	chr5:17781690-17888801	0.221072	0.182009	0.165795	0.184911	0.448818	-0.364817	0.654889	0.41837	0.493812	0.406678	-0.364817	0.63698	0.424807	0.999889	0.256569	-0.364817	0.215719	0.642321	0.894017	-0.150109	-0.364817	0.0741649	0.785366	0.910731	Cd36
ENSMUSG00000002948	12.4856	9.60429	11.5143	12.7396	13.169	13.8358	13.6667	10.5666	11.5196	13.4368	12.0445	10.5454	10.7693	10.3041	Map2k7	chr8:4238740-4247897	11.5859	13.5571	11.8919	10.5396	-0.0512789	5.98973	0.165605	0.684048	0.743508	-0.0393845	5.98973	0.113748	0.735917	0.999889	0.140647	5.98973	1.23454	0.266526	0.680667	0.180032	5.98973	2.02105	0.155132	0.435695	Map2k7
ENSMUSG00000002949	7.97762	9.06492	8.31955	8.20115	6.1013	7.51036	7.89359	8.82721	8.02474	8.04469	9.25862	8.3403	10.8204	9.1944	Timm44	chr8:4259731-4275913	8.39081	7.16841	8.53882	9.45169	0.401522	4.95136	8.65192	0.00326718	0.00680074	-0.0264448	4.95136	0.0447029	0.832551	0.999889	-0.169937	4.95136	1.59033	0.207278	0.628392	-0.143492	4.95136	1.13422	0.286877	0.585354	Timm44
ENSMUSG00000002957	62.2035	44.7438	45.9081	63.2248	101.983	90.558	94.0862	46.4229	62.2078	55.8936	62.0858	53.6115	40.3189	36.3237	Ap2a2	chr7:141562173-141633011	54.0201	95.5424	56.6525	43.418	-0.647061	8.13622	16.6178	4.57e-05	0.000137994	-0.0689618	8.13622	0.21722	0.641166	0.999889	0.322949	8.13622	4.03008	0.0446959	0.422631	0.391911	8.13622	5.91689	0.0149964	0.134139	Ap2a2
ENSMUSG00000002963	6.94841	6.6842	6.081	7.31243	6.4971	6.88122	6.7773	6.59796	7.29173	6.94111	7.7221	6.52239	5.70406	6.47217	Pnkp	chr7:44857139-44862992	6.75651	6.71854	7.13822	6.23287	0.182447	4.40586	1.74993	0.185885	0.246792	-0.0805117	4.40586	0.401526	0.526302	0.999889	0.118421	4.40586	0.73746	0.390476	0.765456	0.198933	4.40586	2.07963	0.149276	0.425625	Pnkp
ENSMUSG00000002968	18.4213	24.0948	18.9962	17.7033	26.4943	23.9226	24.2217	22.7939	19.9907	18.947	19.7977	17.8662	19.4644	18.1385	Med25	chr7:44876765-44892712	19.8039	24.8795	20.3823	18.4897	-0.157555	5.57148	1.62403	0.202531	0.265867	-0.0438041	5.57148	0.145574	0.702802	0.999889	0.0997478	5.57148	0.643065	0.422603	0.78321	0.143552	5.57148	1.331	0.248627	0.547062	Med25
ENSMUSG00000002980	1.4926	0.819544	0.466666	1.62739	0.94233	0.722636	1.18506	0.307928	0.953444	1.82426	1.5914	1.52948	1.13872	0.608228	Bcam	chr7:19756131-19771016	1.10155	0.95001	1.16926	1.09214	0.39173	1.81676	0.693723	0.404901	0.480892	-0.0911091	1.81676	0.0446249	0.832695	0.999889	0.0273473	1.81676	0.00343615	0.953256	0.990315	0.118456	1.81676	0.0643615	0.799731	0.91737	Bcam
ENSMUSG00000002981	26.2829	22.8216	23.7536	24.2581	22.9017	20.6605	20.19	29.5902	25.3237	26.9912	27.2466	18.8486	21.315	21.177	Clptm1	chr7:19631571-19665033	24.2791	21.2507	27.2879	20.4469	0.365758	6.61727	10.114	0.00147149	0.00329525	-0.169301	6.61727	2.56978	0.108923	0.999889	0.249497	6.61727	4.72823	0.0296715	0.3796	0.418798	6.61727	13.236	0.000274628	0.0179145	Clptm1
ENSMUSG00000002983	2.27615	2.44264	2.43733	2.39197	3.34575	3.46443	3.16565	2.33578	2.7007	2.7424	2.19601	2.34886	2.33362	2.60762	Relb	chr7:19606217-19629438	2.38702	3.32528	2.49372	2.43003	-0.304758	3.34942	3.24739	0.0715375	0.106954	-0.066533	3.34942	0.178055	0.67305	0.999889	-0.0249898	3.34942	0.021455	0.883546	0.972526	0.0415431	3.34942	0.0593457	0.807533	0.920506	Relb
ENSMUSG00000002984	46.338	48.7382	51.6219	47.2127	25.7805	26.2331	28.6896	62.0246	51.6943	52.611	51.7038	46.0217	50.5859	51.8903	Tomm40	chr7:19701313-19715438	48.4777	26.9011	54.5084	49.4993	1.02357	7.61756	77.6529	1.23e-18	2.03e-17	-0.170055	7.61756	2.64243	0.104044	0.999889	-0.029088	7.61756	0.0663243	0.796766	0.947163	0.140967	7.61756	1.54927	0.213244	0.508163	Tomm40
ENSMUSG00000002985	84.3239	70.2505	64.3748	62.4008	231.817	216.659	223.035	67.2463	90.4006	75.283	95.219	135.15	81.0165	67.3343	Apoe	chr7:19696109-19699188	70.3375	223.837	82.0372	94.5004	-1.49722	7.75389	68.3131	1.39e-16	1.89e-15	-0.22443	7.75389	1.77749	0.182458	0.999889	-0.418473	7.75389	5.35798	0.0206276	0.338655	-0.194043	7.75389	1.14702	0.284173	0.583026	Apoe
ENSMUSG00000002992	0	0	0.0762755	0	0	0	0	0	0	0	0	0	0	0	Apoc2	chr7:19671579-19677941	0.0190689	0	0	0	NA	NA	NA	NA	NA	NA	NA	NA	NA	NA	NA	NA	NA	NA	NA	NA	NA	NA	NA	NA	Apoc2
ENSMUSG00000002996	5.60569	4.5355	4.22129	5.18052	8.95109	9.36575	8.48496	4.36357	5.97698	4.89645	4.58697	6.25923	4.22223	4.93596	Hbp1	chr12:31926254-31950535	4.88575	8.93394	4.95599	5.13914	-0.696428	5.15161	20.111	7.31e-06	2.54e-05	-0.0226022	5.15161	0.0242599	0.876225	0.999889	-0.0688087	5.15161	0.192979	0.660449	0.900176	-0.0462066	5.15161	0.0870295	0.767988	0.902006	Hbp1
ENSMUSG00000002997	13.7583	8.13458	8.98926	13.9302	18.266	19.5386	19.6258	7.58112	8.59397	14.3121	9.62156	8.18228	8.27053	8.34839	Prkar2b	chr12:31958476-32061296	11.2031	19.1434	10.0272	8.26706	-0.595954	5.42956	8.52278	0.00350729	0.00724168	0.156488	5.42956	0.674934	0.411337	0.999889	0.443417	5.42956	4.5546	0.0328305	0.387997	0.286929	5.42956	1.92026	0.165827	0.449541	Prkar2b
ENSMUSG00000003031	1.70109	2.04232	1.8553	1.63542	2.5965	2.93798	2.5454	1.51482	1.96325	1.58935	1.75453	2.26504	2.17469	1.80162	Cdkn1b	chr6:134920401-134925513	1.80853	2.69329	1.70548	2.08045	-0.401752	3.19982	5.08665	0.0241107	0.040737	0.0819192	3.19982	0.241501	0.623124	0.999889	-0.198307	3.19982	1.22419	0.26854	0.682023	-0.280226	3.19982	2.44789	0.117683	0.37851	Cdkn1b
ENSMUSG00000003032	0.195753	0.348165	0.191186	0.222469	0.122362	0.0842431	0.15761	0.279021	0.105037	0.171473	0.301258	0.449767	0.391104	0.179315	Klf4	chr4:55527143-55532466	0.239393	0.121405	0.214197	0.340062	1.14682	-0.452306	5.31163	0.0211836	0.0362302	0.160067	-0.452306	0.133407	0.714925	0.999889	-0.497349	-0.452306	1.13803	0.286068	0.696634	-0.657415	-0.452306	1.98607	0.158752	0.439796	Klf4
ENSMUSG00000003033	29.688	27.7312	26.3593	34.2545	33.9589	33.5409	36.7999	31.5466	35.7197	35.3436	30.5833	31.7588	24.8349	25.019	Ap1m1	chr8:72240018-72257385	29.5082	34.7666	33.2983	27.2042	-0.0611867	6.61863	0.222954	0.636798	0.701394	-0.175717	6.61863	2.1404	0.143464	0.999889	0.122723	6.61863	0.889963	0.345487	0.738727	0.298441	6.61863	5.23067	0.022192	0.166523	Ap1m1
ENSMUSG00000003037	16.7777	17.8033	18.0564	16.4248	17.2521	17.2446	18.0417	18.4698	16.7728	17.4167	16.9595	16.6116	17.8054	17.4931	Rab8a	chr8:72161200-72183904	17.2655	17.5128	17.4047	17.3034	0.152952	6.34603	2.11261	0.14609	0.200201	-0.0134026	6.34603	0.0190457	0.890235	0.999889	-0.00168518	6.34603	0.000257807	0.987189	0.997468	0.0117174	6.34603	0.0124655	0.911102	0.961958	Rab8a
ENSMUSG00000003038	27.5122	37.5455	31.9109	26.5615	51.7976	52.8656	50.3294	35.2693	26.713	26.1272	25.3928	41.2354	37.0961	35.114	Hmgn2	chr4:133964738-133968650	30.8826	51.6642	28.3756	37.8151	-0.57067	6.77297	17.9265	2.3e-05	7.35e-05	0.120223	6.77297	0.914357	0.338961	0.999889	-0.290463	6.77297	4.61701	0.0316563	0.384901	-0.410686	6.77297	9.24939	0.00235574	0.0550614	Hmgn2
ENSMUSG00000003039	61.9301	72.9094	68.9598	64.164	69.2333	66.8366	65.1732	71.2815	65.0574	66.6564	57.6276	58.7147	70.1649	73.9864	Fam32a	chr8:72219730-72224418	66.9908	67.081	65.1557	67.622	0.170913	6.99367	1.95446	0.162107	0.219383	0.0376977	6.99367	0.111649	0.738274	0.999889	-0.0140031	6.99367	0.0132069	0.908507	0.977605	-0.0517008	6.99367	0.180261	0.671149	0.855568	Fam32a
ENSMUSG00000003051	0	0.0160842	0	0	0.0373083	0.111305	0.00889911	0.0447756	0	0.105977	0.0155684	0	0.0653412	0	Elf3	chr1:135253575-135258568	0.00402105	0.0525041	0.0415803	0.0217804	NA	NA	NA	NA	NA	NA	NA	NA	NA	NA	NA	NA	NA	NA	NA	NA	NA	NA	NA	NA	Elf3
ENSMUSG00000003053	0	0	0	0	0	0	0	0	0	0	0	0	0	0	Cyp2c29	chr19:39269405-39330713	0	0	0	0	NA	NA	NA	NA	NA	NA	NA	NA	NA	NA	NA	NA	NA	NA	NA	NA	NA	NA	NA	NA	Cyp2c29
ENSMUSG00000003062	27.6059	32.908	25.5764	21.8084	32.1962	32.9797	32.6694	28.7336	24.5812	23.3596	21.5871	28.3576	31.4101	30.7193	Stard3nl	chr13:19357676-19395795	26.9747	32.6151	24.5654	30.1624	-0.102432	5.17251	0.536296	0.463972	0.53845	0.131923	5.17251	1.03165	0.309772	0.999889	-0.161732	5.17251	1.33776	0.247429	0.665161	-0.293655	5.17251	4.42132	0.0354926	0.209104	Stard3nl
ENSMUSG00000003068	4.00896	6.47582	6.23656	4.09872	3.19972	2.29564	3.73063	4.65027	4.2288	4.13418	4.67053	5.95142	8.33885	6.46373	Stk11	chr10:80115803-80130682	5.20502	3.07533	4.42095	6.918	0.930777	4.50096	22.0102	2.71e-06	1.01e-05	0.232433	4.50096	1.68438	0.194343	0.999889	-0.409883	4.50096	4.55665	0.0327912	0.387997	-0.642316	4.50096	11.2081	0.000814427	0.0315445	Stk11
ENSMUSG00000003070	1.5773	1.47935	1.71467	1.29709	2.84321	3.15798	3.0652	1.56886	1.35972	1.79695	1.35155	1.44593	1.08851	1.83366	Efna2	chr10:80179482-80190010	1.5171	3.02213	1.51927	1.45603	-0.819604	1.95313	13.0999	0.000295317	0.000765557	-0.00564282	1.95313	0.000696401	0.978947	0.999889	0.0572086	1.95313	0.0607497	0.805315	0.948877	0.0628514	1.95313	0.0734824	0.786332	0.910949	Efna2
ENSMUSG00000003072	439.655	521.668	514.907	446.538	189.909	184.72	195.762	511.745	427.642	450.996	475.37	430.805	520.451	502.652	Atp5d	chr10:80138632-80145818	480.692	190.13	466.438	484.636	1.51105	9.66561	184.347	5.45e-42	5.47e-40	0.0418065	9.66561	0.180178	0.67122	0.999889	-0.011412	9.66561	0.0115118	0.914557	0.979306	-0.0532185	9.66561	0.250684	0.616594	0.826564	Atp5d
ENSMUSG00000003099	42.3718	41.108	41.0528	41.6372	44.8985	49.2692	48.5875	46.546	44.9778	46.2658	44.5656	37.7419	37.8327	38.924	Ppp5c	chr7:17004640-17027924	41.5425	47.5851	45.5888	38.1662	-0.0218037	7.08296	0.0424926	0.836684	0.87148	-0.135741	7.08296	1.91999	0.165857	0.999889	0.124197	7.08296	1.36972	0.24186	0.660265	0.259939	7.08296	5.97262	0.0145297	0.131407	Ppp5c
ENSMUSG00000003119	0.62398	0.626639	0.770885	0.474179	0.474544	0.595611	0.471888	0.517865	0.705962	0.534854	0.671579	0.821248	0.781254	0.62923	Cdk12	chr11:98203059-98278504	0.623921	0.514014	0.607565	0.743911	0.452597	2.87824	4.5262	0.0333796	0.0543992	0.0363225	2.87824	0.0349102	0.851784	0.999889	-0.249362	2.87824	1.42412	0.232726	0.650855	-0.285685	2.87824	1.87114	0.171345	0.455892	Cdk12
ENSMUSG00000003123	1.05684	1.42045	1.0196	1.66274	1.99837	1.89127	2.15879	1.27185	1.4987	1.58567	1.58165	1.46893	1.07745	0.921825	Lipe	chr7:25379527-25398710	1.28991	2.01614	1.48447	1.15607	-0.469679	2.72956	4.38303	0.0362985	0.0586271	-0.204924	2.72956	0.956798	0.327995	0.999889	0.165067	2.72956	0.523649	0.469289	0.811259	0.369991	2.72956	2.62408	0.105253	0.357711	Lipe
ENSMUSG00000003131	106.717	91.3093	90.3955	103.417	110.818	112.324	109.916	95.9351	87.5572	103.077	107.705	89.0099	77.7246	78.3125	Pafah1b2	chr9:45962859-46012690	97.9598	111.019	98.5685	81.6823	-0.00605685	8.68803	0.00283082	0.957568	0.967721	-0.00997818	8.68803	0.00896114	0.924582	0.999889	0.26607	8.68803	5.40352	0.0200961	0.334555	0.276048	8.68803	5.81443	0.0158952	0.138117	Pafah1b2
ENSMUSG00000003134	3.07688	2.56346	2.72112	3.25315	4.46085	4.64381	5.68532	2.01537	3.13532	4.13779	2.95856	2.76317	2.30153	2.3816	Tbc1d8	chr1:39371492-39478755	2.90365	4.92999	3.06176	2.4821	-0.587777	3.85715	8.48061	0.00358951	0.00739365	-0.0818471	3.85715	0.188427	0.664229	0.999889	0.230752	3.85715	1.26572	0.260572	0.674452	0.312599	3.85715	2.31904	0.127799	0.395692	Tbc1d8
ENSMUSG00000003135	9.33422	8.59815	8.62814	9.30734	10.6595	10.8222	11.0298	7.62038	8.90184	8.73251	8.73611	8.78915	7.21554	8.1734	Cnot11	chr1:39534992-39546889	8.96696	10.8372	8.49771	8.05936	-0.0990233	4.98004	0.613468	0.433485	0.508678	0.0755111	4.98004	0.413789	0.520052	0.999889	0.15656	4.98004	1.51173	0.218875	0.638137	0.0810488	4.98004	0.406187	0.523911	0.769807	Cnot11
ENSMUSG00000003153	6.73791	5.40802	5.29265	6.2541	7.10223	7.68149	6.87854	6.42741	5.2371	5.85104	6.51746	4.6923	5.993	5.60204	Slc2a3	chr6:122727809-122801640	5.92317	7.22075	6.00826	5.42911	-0.111367	5.46704	0.70415	0.401393	0.477452	-0.0205494	5.46704	0.0278461	0.867471	0.999889	0.127642	5.46704	0.914452	0.338936	0.735395	0.148192	5.46704	1.23255	0.266912	0.565675	Slc2a3
ENSMUSG00000003154	5.06905	4.42368	3.251	5.23207	10.2257	8.81959	9.20063	3.76873	4.36466	4.49879	4.87416	4.05387	3.55586	3.23859	Foxj2	chr6:122819914-122845366	4.49395	9.41531	4.37659	3.61611	-0.892777	4.79082	30.5544	3.25e-08	1.64e-07	0.0367448	4.79082	0.0590866	0.807945	0.999889	0.318757	4.79082	3.74712	0.0528985	0.440216	0.282012	4.79082	2.93869	0.0864809	0.325937	Foxj2
ENSMUSG00000003161	21.1202	23.7041	22.9296	20.4455	30.9657	30.6889	29.5	24.2904	21.0621	22.6183	21.7933	23.5226	23.2037	23.3626	Sri	chr5:8046078-8069379	22.0499	30.3849	22.441	23.3629	-0.289798	6.49226	7.43719	0.00638895	0.0124132	-0.0274931	6.49226	0.0773359	0.780941	0.999889	-0.0820369	6.49226	0.591373	0.441889	0.797038	-0.0545438	6.49226	0.261357	0.609189	0.822216	Sri
ENSMUSG00000003166	10.6454	9.94903	10.2489	10.5941	10.4899	9.30485	8.88838	13.023	10.8576	11.3906	11.0067	7.80449	10.3185	10.1332	Dgcr2	chr16:17839482-17898562	10.3593	9.56106	11.5695	9.41871	0.289147	6.10546	5.22944	0.0222077	0.0378085	-0.159975	6.10546	1.89176	0.169004	0.999889	0.138107	6.10546	1.20003	0.273315	0.686629	0.298082	6.10546	5.56116	0.0183632	0.149308	Dgcr2
ENSMUSG00000003178	2.32912	2.47962	1.92158	2.38568	1.05232	1.40281	1.22428	2.26483	2.66736	2.23212	2.3463	2.03653	2.06662	1.98433	NA	chrNA:NA-NA	2.279	1.22647	2.37765	2.02916	1.06815	2.57564	27.6377	1.46e-07	6.72e-07	-0.0632675	2.57564	0.123265	0.72552	0.999889	0.169417	2.57564	0.745718	0.387835	0.764958	0.232684	2.57564	1.40792	0.235403	0.532534	NA
ENSMUSG00000003184	3.50898	2.98771	2.94883	3.28831	2.847	3.23456	3.21675	2.42119	3.49317	3.14794	3.3169	3.73451	2.86009	2.13933	Irf3	chr7:44997648-45002848	3.18346	3.09943	3.0948	2.91131	0.213306	3.30148	1.13195	0.287359	0.359237	0.0382743	3.30148	0.0429421	0.835834	0.999889	0.136933	3.30148	0.467002	0.49437	0.82718	0.098659	3.30148	0.242852	0.622154	0.830572	Irf3
ENSMUSG00000003190	0.802818	1.12329	0.690741	0.600728	0.755229	0.82326	0.774619	0.845962	1.10364	0.643585	0.756361	1.08812	0.925888	0.667301	Bcl2l12	chr7:44991222-44998712	0.804394	0.784369	0.837388	0.89377	0.206779	0.739238	0.478033	0.489315	0.56325	-0.0612076	0.739238	0.0497114	0.823566	0.999889	-0.147932	0.739238	0.249398	0.617499	0.884292	-0.086724	0.739238	0.0860233	0.769295	0.90275	Bcl2l12
ENSMUSG00000003198	5.25493	4.82526	4.78313	5.35946	5.75746	7.36746	6.55897	5.47257	4.07617	4.69265	4.11314	5.64338	3.61999	4.37742	Zfp959	chr17:55892093-55898928	5.0557	6.5613	4.58863	4.54693	-0.201101	3.05361	1.03919	0.30801	0.380982	0.139058	3.05361	0.572162	0.449401	0.999889	0.157048	3.05361	0.620047	0.43103	0.789806	0.0179903	3.05361	0.0081637	0.928007	0.969367	Zfp959
ENSMUSG00000003199	100.454	114.062	99.8326	98.7445	54.9282	53.5853	54.8849	109.805	95.3791	105.539	101.88	99.627	108.94	109.235	Mpnd	chr17:56005711-56016790	103.273	54.4661	103.151	105.934	1.09597	7.76611	94.6818	2.24e-22	5.16e-21	-0.000535079	7.76611	2.8e-05	0.99578	0.999889	-0.0359789	7.76611	0.108486	0.741874	0.927078	-0.0354439	7.76611	0.105297	0.745563	0.891197	Mpnd
ENSMUSG00000003200	16.9877	16.6974	16.2008	16.8022	34.0312	34.9584	35.3817	17.8713	19.9535	18.2152	20.0241	17.4531	16.3826	14.9783	Sh3gl1	chr17:56016750-56036635	16.672	34.7904	19.016	16.2713	-0.88733	5.43216	65.7378	5.15e-16	6.63e-15	-0.191295	5.43216	3.48345	0.0619852	0.999889	0.0388888	5.43216	0.122645	0.726183	0.922708	0.230184	5.43216	4.28222	0.038513	0.216364	Sh3gl1
ENSMUSG00000003206	0.228216	0.508645	0.644052	0.405825	0.765299	0.570794	0.578062	0.739881	0.677792	0.386469	0.532254	1.08526	0.460739	1.41562	Ebi3	chr17:55952640-55957022	0.446684	0.638051	0.584099	0.987208	-0.340777	-0.351188	0.5323	0.465641	0.540009	-0.381873	-0.351188	0.770812	0.379966	0.999889	-1.14453	-0.351188	6.17917	0.0129263	0.297473	-0.762662	-0.351188	2.7937	0.0946357	0.341015	Ebi3
ENSMUSG00000003208	5.07979	6.03617	6.85402	6.72616	7.26246	8.16352	7.92842	5.87445	6.66548	6.44539	7.41014	5.85	7.10231	7.00371	Yju2	chr17:55959099-55968285	6.17403	7.7848	6.59886	6.65201	-0.159393	3.14592	0.741945	0.389039	0.464932	-0.0968419	3.14592	0.317326	0.573219	0.999889	-0.105881	3.14592	0.325304	0.568437	0.865442	-0.00903889	3.14592	0.00237216	0.961155	0.985377	Yju2
ENSMUSG00000003226	4.27428	3.71683	2.95397	3.97057	3.34307	3.85227	3.91009	1.89301	4.3754	3.13857	3.55657	4.83054	2.25113	2.63679	Ranbp2	chr10:58446920-58494356	3.72891	3.70181	3.24089	3.23949	0.185256	5.04361	0.570992	0.449865	0.52499	0.199009	5.04361	0.77319	0.379232	0.999889	0.210155	5.04361	0.733534	0.39174	0.766304	0.0111461	5.04361	0.00207772	0.963643	0.986155	Ranbp2
ENSMUSG00000003227	0	0.0309566	0.0039092	0	0.0287224	0.0188329	0.00978731	0.00410371	0.037738	0.0194257	0.0599279	0.0232748	0.00449142	0.00442132	Edar	chr10:58600789-58675654	0.00871646	0.0191142	0.0302988	0.0107292	NA	NA	NA	NA	NA	NA	NA	NA	NA	NA	NA	NA	NA	NA	NA	NA	NA	NA	NA	NA	Edar
ENSMUSG00000003228	0.754315	0.792775	0.619921	0.460777	1.06562	1.04961	1.01222	0.721502	0.39993	0.660752	0.516488	0.786328	0.397415	0.635084	Grk5	chr19:60889749-61095968	0.656947	1.04248	0.574668	0.606276	-0.494679	1.16386	2.95179	0.0857824	0.125536	0.188295	1.16386	0.481691	0.487658	0.999889	0.115991	1.16386	0.155639	0.693204	0.909568	-0.0723037	1.16386	0.0605432	0.805639	0.919597	Grk5
ENSMUSG00000003233	8.34224	7.8369	8.85453	9.11402	7.94449	7.16201	7.60393	9.83131	8.77229	9.45768	10.1756	5.77815	5.95527	5.66865	Dvl3	chr16:20516982-20534010	8.53692	7.57014	9.55921	5.80069	0.347707	5.3043	8.54273	0.00346906	0.00717309	-0.163466	5.3043	2.2432	0.134203	0.999889	0.560902	5.3043	21.8786	2.9e-06	0.00311442	0.724369	5.3043	36.2579	1.73e-09	7.41e-06	Dvl3
ENSMUSG00000003234	29.9251	21.6822	23.7109	30.2969	25.3323	27.3394	26.5747	25.6334	31.5768	33.2898	31.1894	25.4547	22.0575	21.8398	Abcf3	chr16:20548577-20561379	26.4038	26.4155	30.4223	23.1173	0.175179	6.5814	1.55883	0.211836	0.276097	-0.205771	6.5814	2.52603	0.111982	0.999889	0.197088	6.5814	1.96985	0.160464	0.585977	0.402859	6.5814	8.16388	0.00427328	0.0723235	Abcf3
ENSMUSG00000003235	38.9068	36.0127	34.7535	38.6026	28.5306	27.4707	26.6391	41.985	34.9394	39.5683	38.4966	33.6545	29.2346	33.1278	Eif2b5	chr16:20498817-20509323	37.0689	27.5468	38.7473	32.0056	0.602243	6.79708	27.3138	1.73e-07	7.84e-07	-0.0647578	6.79708	0.379354	0.537949	0.999889	0.214027	6.79708	3.51758	0.0607209	0.456234	0.278785	6.79708	5.95531	0.014673	0.132043	Eif2b5
ENSMUSG00000003269	36.7977	36.369	36.2259	35.9223	29.7066	30.1944	29.9	38.1389	37.1865	36.7467	34.8485	33.3401	37.6897	34.7546	Cyth2	chr7:45806637-45814581	36.3287	29.9337	36.7301	35.2614	0.453051	6.94359	18.2266	1.96e-05	6.35e-05	-0.0175495	6.94359	0.0325762	0.856769	0.999889	0.0452731	6.94359	0.185365	0.666803	0.90224	0.0628225	6.94359	0.356839	0.550267	0.786305	Cyth2
ENSMUSG00000003271	4.28438	3.09246	4.87229	3.68255	6.34716	7.53701	6.74975	3.79454	4.11145	2.82905	3.93334	4.7347	3.78965	3.33871	Sult2b1	chr7:45729983-45784669	3.98292	6.87797	3.66709	3.95435	-0.612799	3.07643	8.89628	0.00285752	0.00601075	0.120958	3.07643	0.393903	0.530255	0.999889	0.0170133	3.07643	0.00667246	0.934897	0.984531	-0.103945	3.07643	0.249619	0.617343	0.827174	Sult2b1
ENSMUSG00000003273	11.3192	13.5789	13.5607	10.997	25.833	26.557	23.2319	14.1115	11.9722	12.4429	11.3409	13.7744	15.7246	14.2686	Car11	chr7:45699843-45704682	12.3639	25.2073	12.4669	14.5892	-0.855237	4.89197	41.4821	1.19e-10	8.37e-10	-0.0141768	4.89197	0.0129783	0.909299	0.999889	-0.237311	4.89197	3.1416	0.0763187	0.478341	-0.223134	4.89197	2.77953	0.0954761	0.342675	Car11
ENSMUSG00000003279	22.4794	19.3366	21.5952	23.8118	33.3202	34.7132	33.843	23.8336	24.3142	19.558	24.8452	19.8245	19.3088	19.9689	Dlgap1	chr17:69969073-70821413	21.8057	33.9588	23.1377	19.7007	-0.464031	8.67967	16.8338	4.08e-05	0.000124483	-0.0844107	8.67967	0.64232	0.422872	0.999889	0.149668	8.67967	1.72097	0.189568	0.614784	0.234078	8.67967	4.19615	0.0405158	0.222201	Dlgap1
ENSMUSG00000003282	0.02776	0.0379031	0.0150771	0.0359654	0.0351675	0.0343001	0.0314567	0	0.00539071	0.0116545	0	0.00997415	0.00384949	0.0246311	Plag1	chr4:3900996-3938423	0.0291764	0.0336414	0.00426131	0.0128183	NA	NA	NA	NA	NA	NA	NA	NA	NA	NA	NA	NA	NA	NA	NA	NA	NA	NA	NA	NA	Plag1
ENSMUSG00000003283	0.352873	0.269095	0.312627	0.283709	0.328142	0.769425	0.655097	0.342452	0.656085	0.195879	0.39442	0.736444	0.148361	0.353583	Hck	chr2:153108468-153151441	0.304576	0.584221	0.397209	0.412796	-0.760101	-0.172085	2.31002	0.128542	0.178912	-0.379741	-0.172085	0.654321	0.418572	0.999889	-0.429569	-0.172085	0.724946	0.394526	0.768192	-0.0498276	-0.172085	0.00980259	0.921132	0.966363	Hck
ENSMUSG00000003299	104.446	119.549	114.815	103.554	64.8265	69.8012	68.9629	125.465	108.746	111.712	106.435	98.4846	112.555	117.906	Mrpl4	chr9:21002738-21008839	110.591	67.8635	113.089	109.648	0.877691	7.04749	54.4322	1.61e-13	1.6e-12	-0.0341341	7.04749	0.100584	0.75113	0.999889	0.0121671	7.04749	0.010943	0.916686	0.979306	0.0463012	7.04749	0.158336	0.690693	0.864568	Mrpl4
ENSMUSG00000003308	22.4988	22.9856	22.2109	24.3591	23.1262	22.7781	23.4164	23.1825	24.8679	24.5557	23.5407	21.9827	22.4784	22.1132	Keap1	chr9:21229730-21239361	23.0136	23.1069	24.0367	22.1914	0.168345	6.69584	2.55684	0.109818	0.156088	-0.064495	6.69584	0.440922	0.506678	0.999889	0.0551281	6.69584	0.275219	0.599852	0.877172	0.119623	6.69584	1.29381	0.255347	0.554592	Keap1
ENSMUSG00000003309	0.307264	0.00925442	0.00818052	0.321981	0.163143	0.22661	0.215053	0.0858757	0.0438732	0.203255	0.125407	0.272752	0.0375956	0.092522	Ap1m2	chr9:21294275-21312337	0.16167	0.201602	0.114603	0.13429	NA	NA	NA	NA	NA	NA	NA	NA	NA	NA	NA	NA	NA	NA	NA	NA	NA	NA	NA	NA	Ap1m2
ENSMUSG00000003316	9.72525	7.30481	7.52598	8.76107	9.85066	8.66817	9.602	7.51101	9.56748	9.54242	9.24444	8.42447	7.82206	7.35068	Glg1	chr8:111154421-111259216	8.32928	9.37361	8.96634	7.86574	0.00409289	5.93616	0.000960837	0.975272	0.980969	-0.108483	5.93616	0.787759	0.374779	0.999889	0.0870573	5.93616	0.43272	0.510657	0.835354	0.19554	5.93616	2.17643	0.140139	0.413885	Glg1
ENSMUSG00000003341	0.402369	0.441212	0.254637	0.288331	0.131945	0.0465848	0.0806992	0.439872	0.414881	0.265884	0.338828	0.199584	0.374034	0.386424	Atp8b3	chr10:80519584-80539124	0.346637	0.0864097	0.364866	0.320014	2.15644	0.415315	28.1283	1.14e-07	5.31e-07	-0.0752729	0.415315	0.050322	0.822504	0.999889	0.109532	0.415315	0.0900629	0.764097	0.936247	0.184805	0.415315	0.256794	0.612331	0.824107	Atp8b3
ENSMUSG00000003344	37.8737	43.2649	39.3545	41.2924	37.6953	33.7892	35.5319	43.4354	42.2893	41.7682	43.9875	35.5504	39.2394	36.7749	Btbd2	chr10:80642617-80657071	40.4464	35.6722	42.8701	37.1882	0.354541	7.14864	10.434	0.00123717	0.00282014	-0.0854349	7.14864	0.717805	0.396865	0.999889	0.123277	7.14864	1.27394	0.259029	0.673985	0.208712	7.14864	3.64141	0.0563592	0.262816	Btbd2
ENSMUSG00000003345	39.2447	38.3048	38.9105	38.1024	62.8016	64.2535	63.1337	43.1291	43.4795	43.1505	38.2917	37.3191	42.637	42.3558	Csnk1g2	chr10:80622838-80640749	38.6406	63.3963	42.0127	40.7706	-0.540525	6.81996	24.7041	6.68e-07	2.76e-06	-0.122791	6.81996	1.46605	0.225969	0.999889	-0.0761396	6.81996	0.48397	0.486629	0.822506	0.0466515	6.81996	0.181151	0.670386	0.855066	Csnk1g2
ENSMUSG00000003346	144.644	177.374	154.455	139.564	148.372	144.884	140.09	161.837	149.511	160.671	136.279	150.682	173.223	168.827	Abhd17a	chr10:80583654-80590341	154.009	144.449	152.074	164.244	0.26466	7.82583	4.92098	0.0265325	0.0443612	0.0148108	7.82583	0.0181688	0.892777	0.999889	-0.0926844	7.82583	0.611588	0.434191	0.792275	-0.107495	7.82583	0.8231	0.364275	0.655225	Abhd17a
ENSMUSG00000003348	3.67121	3.44314	3.59208	4.05342	7.81161	7.41557	7.00081	5.63928	4.48743	3.87995	3.95099	3.66264	2.7555	3.39365	Mob3a	chr10:80685253-80701977	3.68996	7.40933	4.48941	3.2706	-0.83156	3.59652	22.5169	2.08e-06	7.95e-06	-0.281664	3.59652	2.94055	0.0863811	0.999889	0.176753	3.59652	0.975571	0.323295	0.725388	0.458418	3.59652	6.52841	0.0106165	0.111065	Mob3a
ENSMUSG00000003352	15.3945	16.5688	19.9367	17.6371	48.1564	51.097	44.5697	18.8718	22.3232	16.4219	18.4925	17.4619	21.372	20.2293	Cacnb3	chr15:98630840-98644529	17.3843	47.941	19.0273	19.6877	-1.28948	6.24828	98.6265	3.05e-23	7.61e-22	-0.130724	6.24828	1.1637	0.2807	0.999889	-0.177666	6.24828	1.85162	0.173595	0.599157	-0.0469425	6.24828	0.128942	0.719531	0.878472	Cacnb3
ENSMUSG00000003354	7.96965	8.90162	7.95141	9.22354	3.58476	4.43951	4.04933	12.0586	8.50468	7.67072	8.08899	8.50089	7.19964	8.75485	Ccdc65	chr15:98708207-98723336	8.51156	4.02453	9.08075	8.15179	1.25522	3.87218	48.171	3.91e-12	3.33e-11	-0.0920873	3.87218	0.330513	0.565357	0.999889	0.0635408	3.87218	0.13407	0.714249	0.917644	0.155628	3.87218	0.803275	0.370116	0.659334	Ccdc65
ENSMUSG00000003355	2.0627	1.73824	2.41177	1.87903	0.469544	0.538779	0.559999	2.67469	2.50347	2.80286	1.72509	1.87598	4.06707	3.12368	Fkbp11	chr15:98724366-98728198	2.02293	0.522774	2.42653	3.02224	2.12414	0.626473	35.4947	2.56e-09	1.5e-08	-0.264632	0.626473	0.837513	0.360109	0.999889	-0.576992	0.626473	3.48199	0.0620399	0.457044	-0.31236	0.626473	1.02867	0.31047	0.607527	Fkbp11
ENSMUSG00000003360	1.15812	1.81729	1.61423	1.05441	0.558393	0.543364	0.610467	1.24833	1.23356	1.12223	1.27072	1.29181	2.04341	1.29185	Ddx23	chr15:98645134-98662894	1.41101	0.570741	1.21871	1.54236	1.47679	2.73949	37.8489	7.64e-10	4.79e-09	0.207961	2.73949	0.976872	0.322972	0.999889	-0.126481	2.73949	0.312172	0.57635	0.868374	-0.334442	2.73949	2.18783	0.139105	0.412216	Ddx23
ENSMUSG00000003363	38.9818	35.7274	40.4068	37.1109	59.1013	59.4063	51.9277	45.0869	45.0625	40.2307	45.4327	37.149	40.7098	37.4786	Pld3	chr7:27532000-27553218	38.0567	56.8117	43.9532	38.4458	-0.404501	6.99364	13.4961	0.000239057	0.000629897	-0.20842	6.99364	4.13069	0.0421122	0.999889	-0.0119515	6.99364	0.0116391	0.914087	0.979306	0.196468	6.99364	3.12533	0.0770841	0.308281	Pld3
ENSMUSG00000003378	9.2086	9.26644	8.54325	8.58052	11.2119	10.6287	9.89202	8.20185	9.768	7.37824	8.64056	9.58167	12.3707	9.40255	Grik5	chr7:25009849-25072346	8.8997	10.5776	8.49716	10.4516	-0.0763752	5.18217	0.328919	0.566296	0.637158	0.0654778	5.18217	0.280807	0.596172	0.999889	-0.228615	5.18217	2.95833	0.0854362	0.490757	-0.294093	5.18217	4.90276	0.0268138	0.182084	Grik5
ENSMUSG00000003379	0.0862409	0	0	0.0116388	0.0716975	0.0705167	0.0977253	0.0512189	0.0104669	0.0775856	0.0320558	0.0116199	0.0448464	0.0110366	Cd79a	chr7:24897381-24902197	0.0244699	0.0799798	0.0428318	0.022501	NA	NA	NA	NA	NA	NA	NA	NA	NA	NA	NA	NA	NA	NA	NA	NA	NA	NA	NA	NA	Cd79a
ENSMUSG00000003380	213.718	246.814	246.869	200.527	102.229	104.25	101.358	257.549	184.381	211.486	221.552	195.287	290.787	256.863	Rabac1	chr7:24969752-24972754	226.982	102.612	218.742	247.645	1.31785	7.48752	80.3139	3.19e-19	5.54e-18	0.051912	7.48752	0.156911	0.692017	0.999889	-0.125891	7.48752	0.7941	0.372863	0.756307	-0.177803	7.48752	1.58628	0.207859	0.50148	Rabac1
ENSMUSG00000003382	1.51501	1.64223	1.69799	1.53501	1.33924	1.68505	1.33911	1.18106	1.49921	1.49775	1.5623	1.81759	1.40076	1.28342	Etv3	chr3:87525407-87540156	1.59756	1.45446	1.43508	1.50059	0.30903	3.95087	3.44179	0.0635667	0.0962448	0.151704	3.95087	0.980417	0.322096	0.999889	0.09539	3.95087	0.330869	0.565148	0.864027	-0.0563139	3.95087	0.115726	0.733717	0.885134	Etv3
ENSMUSG00000003402	6.56198	5.5212	8.97703	6.73927	8.00656	8.78733	8.01937	8.21516	6.80318	7.68636	8.22118	6.52647	7.96072	7.14149	Prkcsh	chr9:22002806-22014222	6.94987	8.27108	7.73147	7.20956	-0.0759937	3.9199	0.19909	0.655456	0.718347	-0.153467	3.9199	0.945194	0.330946	0.999889	-0.0495785	3.9199	0.084406	0.771413	0.938526	0.103889	3.9199	0.369875	0.543072	0.781228	Prkcsh
ENSMUSG00000003410	8.64536	13.5533	14.5175	10.6023	7.85204	7.97431	9.58774	12.7905	12.253	10.2822	11.5393	13.7509	20.3387	15.4182	Elavl3	chr9:22015005-22052023	11.8296	8.47136	11.7162	16.5026	0.654801	5.93603	15.3091	9.13e-05	0.000259777	0.0122875	5.93603	0.00649424	0.935771	0.999889	-0.478667	5.93603	8.55431	0.00344706	0.206995	-0.490954	5.93603	9.00217	0.00269659	0.058651	Elavl3
ENSMUSG00000003411	197.086	301.181	283.052	199.282	33.8189	34.1699	31.8893	304.526	236.467	159.13	254.891	231.819	288.862	246.918	Rab3b	chr4:108879063-108943324	245.15	33.2927	238.754	255.866	3.05149	9.4917	250.377	2.15e-56	6.47e-54	0.0384389	9.4917	0.0586516	0.80864	0.999889	-0.0615809	9.4917	0.129284	0.719176	0.919864	-0.10002	9.4917	0.341447	0.558995	0.791994	Rab3b
ENSMUSG00000003418	0.118717	0.128083	0.147762	0.0961294	0.586137	0.450687	0.345923	0.064463	0.154376	0.169739	0.0525321	0.212512	0.16095	0.0933262	St8sia6	chr2:13651021-13794064	0.122673	0.460916	0.110278	0.155596	-1.73615	0.549943	19.3812	1.07e-05	3.63e-05	0.142151	0.549943	0.142997	0.705319	0.999889	-0.332047	0.549943	0.683604	0.408348	0.776242	-0.474198	0.549943	1.39317	0.23787	0.535212	St8sia6
ENSMUSG00000003420	2.10566	2.50795	1.48885	1.96116	3.58916	2.94593	3.97336	1.84633	1.44782	2.02442	3.35017	3.63345	2.91366	1.53587	Fcgrt	chr7:45092990-45103851	2.01591	3.50282	2.16718	2.69433	-0.624652	2.12788	4.37973	0.0363687	0.0587018	-0.105967	2.12788	0.14381	0.704522	0.999889	-0.409459	2.12788	1.86524	0.172022	0.597773	-0.303491	2.12788	1.02595	0.311111	0.608066	Fcgrt
ENSMUSG00000003421	21.801	22.6831	23.2548	25.5178	23.6933	22.1319	23.6009	27.0902	24.3796	26.1168	25.2134	23.076	21.5883	25.277	Nosip	chr7:45062429-45078210	23.3142	23.1421	25.7	23.3138	0.185139	6.13273	2.63214	0.104721	0.149778	-0.141315	6.13273	1.80408	0.17922	0.999889	0.00149237	6.13273	0.000172164	0.989531	0.998116	0.142807	6.13273	1.57093	0.210072	0.504762	Nosip
ENSMUSG00000003423	13.2544	14.0896	13.5574	11.9391	12.3943	12.3606	11.2118	12.2926	12.0707	12.3849	14.0916	13.1995	13.8737	11.4326	Pih1d1	chr7:45154303-45160065	13.2101	11.9889	12.71	12.8353	0.312372	4.69167	5.65101	0.0174453	0.0304715	0.053589	4.69167	0.196963	0.657183	0.999889	0.0448522	4.69167	0.117863	0.731363	0.923994	-0.00873682	4.69167	0.00448031	0.946633	0.977939	Pih1d1
ENSMUSG00000003429	364.227	433.472	416.141	319.435	241.822	216.807	229.692	343.255	307.743	339.502	335.445	370.55	434.188	418.97	Rps11	chr7:45122379-45124439	383.319	229.44	331.486	407.903	0.912167	7.69384	53.464	2.63e-13	2.57e-12	0.206242	7.69384	3.33802	0.067696	0.999889	-0.0899721	7.69384	0.546664	0.459684	0.806353	-0.296214	7.69384	5.95478	0.0146774	0.132043	Rps11
ENSMUSG00000003435	45.7725	33.681	34.9224	48.0943	52.0934	52.9525	54.3482	36.5793	48.7802	46.7076	49.2608	38.3666	31.6651	31.18	Supt5	chr7:28314891-28338746	40.6176	53.1314	45.332	33.7372	-0.211423	7.2377	2.00678	0.156597	0.21295	-0.1591	7.2377	1.31687	0.251155	0.999889	0.273787	7.2377	3.30557	0.0690454	0.466723	0.432887	7.2377	8.20703	0.00417284	0.0715556	Supt5
ENSMUSG00000003436	0.70542	0.699803	0.748302	0.678307	1.11532	1.12957	1.10536	0.764589	0.524397	0.654455	0.841241	0.885119	0.957192	0.626287	Dll3	chr7:28293553-28302238	0.707958	1.11675	0.696171	0.822866	-0.483298	1.22614	3.98754	0.045838	0.0719764	0.0246889	1.22614	0.0117087	0.913832	0.999889	-0.210151	1.22614	0.734875	0.391308	0.765755	-0.23484	1.22614	0.919956	0.337487	0.632315	Dll3
ENSMUSG00000003437	14.0939	9.45496	9.50745	15.1721	15.2706	14.7729	15.774	9.11227	16.031	13.4973	12.6114	15.2509	9.10843	11.506	Paf1	chr7:28392951-28399388	12.0571	15.2725	12.813	11.9551	-0.164396	5.47296	0.653015	0.419037	0.494429	-0.0889351	5.47296	0.221755	0.637706	0.999889	0.0186219	5.47296	0.00832191	0.927314	0.982904	0.107557	5.47296	0.276918	0.598728	0.816322	Paf1
ENSMUSG00000003438	23.7589	25.4447	25.8452	24.8995	16.4968	16.4667	16.5051	26.0246	24.813	25.823	25.783	24.1715	25.0933	25.798	Timm50	chr7:28305516-28312072	24.987	16.4895	25.6109	25.0209	0.773261	5.983	53.2888	2.88e-13	2.8e-12	-0.0372613	5.983	0.150797	0.697775	0.999889	-0.000462473	5.983	1.99e-05	0.996442	0.999258	0.0367988	5.983	0.125822	0.722804	0.880336	Timm50
ENSMUSG00000003444	38.5983	47.7378	42.2981	36.6159	25.5363	24.877	25.565	43.0512	35.6436	35.6731	36.4357	40.931	48.4193	44.4123	Med29	chr7:28386146-28392708	41.3125	25.3261	37.7009	44.5876	0.878168	5.60174	49.1127	2.42e-12	2.12e-11	0.13	5.60174	1.31859	0.250846	0.999889	-0.109469	5.60174	0.805027	0.369594	0.753561	-0.239469	5.60174	3.86321	0.049356	0.245549	Med29
ENSMUSG00000003452	3.96464	4.3583	3.61468	3.84499	4.28257	4.18784	4.35795	3.19632	3.44788	3.40228	4.09511	4.1651	3.44958	3.31503	Bicd1	chr6:149408886-149563329	3.94566	4.27612	3.5354	3.64324	0.0570407	5.71792	0.212677	0.644678	0.708344	0.156304	5.71792	1.8637	0.172199	0.999889	0.118494	5.71792	0.913926	0.339075	0.735395	-0.0378093	5.71792	0.0934725	0.759808	0.897622	Bicd1
ENSMUSG00000003458	8.7878	5.20764	7.41827	6.93239	8.59359	8.55113	8.0327	8.41443	7.74985	7.69611	9.65046	5.69023	5.38346	6.29054	Ncstn	chr1:172066013-172082795	7.08652	8.39247	8.37771	5.78808	-0.0693095	4.88892	0.19162	0.661571	0.723478	-0.240704	4.88892	2.69024	0.100964	0.999889	0.293815	4.88892	3.37993	0.0659947	0.464638	0.534519	4.88892	11.0888	0.000868512	0.0322515	Ncstn
ENSMUSG00000003464	43.8715	46.9582	48.0608	45.2012	42.1139	41.6582	42.5804	51.8372	44.9395	45.1761	46.9093	40.4681	43.4652	47.6425	Pex19	chr1:172126755-172136493	46.0229	42.1175	47.2155	43.8586	0.301516	7.43006	7.0802	0.00779405	0.0148489	-0.0378493	7.43006	0.131797	0.716576	0.999889	0.06979	7.43006	0.382899	0.536056	0.848787	0.107639	7.43006	0.909844	0.340156	0.634387	Pex19
ENSMUSG00000003469	30.976	28.9958	28.9534	31.1415	50.4316	49.3766	39.627	20.7722	39.1687	27.7216	32.3727	41.6621	29.8077	24.8554	Phyhip	chr14:70457476-70468832	30.0167	46.4784	30.0088	32.1084	-0.457261	6.61672	6.34702	0.0117579	0.0214616	-0.00204534	6.61672	0.000146397	0.990346	0.999889	-0.0898093	6.61672	0.242587	0.622344	0.885386	-0.087764	6.61672	0.231681	0.63028	0.833828	Phyhip
ENSMUSG00000003476	0.168987	0.0943908	0.0500625	0.0995169	0.726899	0.291426	0.250679	0.137223	0.0954637	0.146499	0.149228	0.258324	0.0543232	0.135261	Crhr2	chr6:55090049-55133016	0.103239	0.423002	0.132103	0.149303	-1.86429	-0.0267379	13.2646	0.000270471	0.000705626	-0.358353	-0.0267379	0.54949	0.458526	0.999889	-0.526036	-0.0267379	1.02987	0.31019	0.717158	-0.167683	-0.0267379	0.105575	0.745239	0.891197	Crhr2
ENSMUSG00000003477	0.726431	0.512684	0.61314	0.847884	0.820783	1.12375	1.05677	0.820886	0.829237	0.574042	0.865994	1.20627	1.01075	0.552761	Inmt	chr6:55170626-55175043	0.675035	1.00043	0.77254	0.92326	-0.390016	0.426534	1.41458	0.234298	0.300955	-0.191583	0.426534	0.39008	0.532257	0.999889	-0.439862	0.426534	1.79176	0.180712	0.605466	-0.248279	0.426534	0.575893	0.447927	0.718924	Inmt
ENSMUSG00000003484	0.093139	0.0260122	0.0383228	0.0365664	0.0402246	0.055387	0.0383789	0.0482756	0	0.0304696	0.142676	0.0547605	0.0264183	0.0693491	Cyp4f18	chr8:71988482-72009626	0.0485101	0.0446635	0.0553552	0.050176	NA	NA	NA	NA	NA	NA	NA	NA	NA	NA	NA	NA	NA	NA	NA	NA	NA	NA	NA	NA	Cyp4f18
ENSMUSG00000003500	22.5538	20.6399	24.5034	24.3142	19.5806	20.9239	22.5693	25.7634	25.2737	26.9136	26.0088	21.6998	20.7737	21.3086	Impdh1	chr6:29200434-29216364	23.0028	21.0246	25.9899	21.2607	0.30493	6.2531	7.41586	0.00646514	0.0125385	-0.177197	6.2531	2.96321	0.0851785	0.999889	0.116762	6.2531	1.09571	0.295209	0.702479	0.293959	6.2531	6.90654	0.00858808	0.100344	Impdh1
ENSMUSG00000003505	0	0	0	0	0	0	0	0	0	0	0	0	0	0	Psg18	chr7:18345422-18355009	0	0	0	0	NA	NA	NA	NA	NA	NA	NA	NA	NA	NA	NA	NA	NA	NA	NA	NA	NA	NA	NA	NA	Psg18
ENSMUSG00000003518	14.8009	20.7459	20.5857	14.9475	14.4484	16.3777	15.6884	19.455	17.5955	14.2268	17.4372	16.912	23.4039	20.765	Dusp3	chr11:101971143-101987013	17.77	15.5048	17.1786	20.3603	0.368909	6.37606	6.01685	0.01417	0.0253334	0.0474395	6.37606	0.117913	0.731309	0.999889	-0.196743	6.37606	1.74902	0.186	0.610756	-0.244182	6.37606	2.69735	0.100515	0.350069	Dusp3
ENSMUSG00000003526	3.18126	1.76596	2.27583	2.7193	4.38084	4.65574	4.94195	1.72065	4.08467	2.65785	2.98683	5.64011	1.95401	2.04895	Prodh	chr16:18060357-18090203	2.48559	4.65951	2.8625	3.21436	-0.730322	3.46487	5.28543	0.0215046	0.036739	-0.205236	3.46487	0.478498	0.489104	0.999889	-0.35834	3.46487	1.26311	0.261064	0.675028	-0.153104	3.46487	0.2299	0.631598	0.834462	Prodh
ENSMUSG00000003527	13.0043	11.7593	12.8156	15.1169	15.3362	15.6842	14.4962	13.8133	14.4551	15.9999	14.0055	11.7472	12.1052	11.4314	Ess2	chr16:17900709-17911348	13.1741	15.1722	14.5685	11.7612	-0.0287571	5.27111	0.0517743	0.820004	0.858904	-0.146622	5.27111	1.56938	0.210297	0.999889	0.167755	5.27111	1.74227	0.186852	0.611645	0.314377	5.27111	6.09588	0.0135497	0.12675	Ess2
ENSMUSG00000003528	15.7788	20.497	15.3938	16.8174	26.98	26.2051	27.3271	19.5619	19.8268	19.0525	18.5662	22.8043	18.3772	15.8512	Slc25a1	chr16:17925223-17928219	17.1218	26.8374	19.2519	19.0109	-0.475768	5.4493	13.3171	0.000262996	0.000687066	-0.171953	5.4493	2.00002	0.157297	0.999889	-0.146486	5.4493	1.24832	0.263873	0.678701	0.025467	5.4493	0.0376187	0.846211	0.938033	Slc25a1
ENSMUSG00000003531	32.8918	39.642	37.4329	31.6543	31.6615	29.9165	30.1109	40.6905	33.9339	36.1754	33.3169	35.7376	45.7608	42.9401	Dgcr6	chr16:18052860-18071632	35.4053	30.5629	36.0292	41.4795	0.384457	6.74872	9.40561	0.00216323	0.00466705	-0.0276312	6.74872	0.0576468	0.810255	0.999889	-0.228468	6.74872	3.40101	0.0651565	0.46172	-0.200837	6.74872	2.62723	0.105045	0.357287	Dgcr6
ENSMUSG00000003534	3.65194	2.17645	2.43316	2.94468	6.29568	5.40544	6.25957	2.40729	2.58751	3.57549	3.08825	3.59242	2.45338	2.1052	Ddr1	chr17:35681567-35704621	2.80156	5.9869	2.91463	2.717	-0.920542	4.04114	19.7654	8.76e-06	3.01e-05	-0.0600199	4.04114	0.0959538	0.75674	0.999889	0.0525378	4.04114	0.062731	0.80223	0.948374	0.112558	4.04114	0.287719	0.591686	0.812387	Ddr1
ENSMUSG00000003541	4.84669	4.86365	4.38726	4.55803	2.22992	2.55873	3.49355	5.68767	2.58892	6.02192	4.59757	4.05664	7.52493	5.33167	Ier3	chr17:35821684-35822923	4.66391	2.76073	4.72402	5.63775	0.931897	2.36521	10.5417	0.00116712	0.00267617	-0.0215756	2.36521	0.007015	0.933251	0.999889	-0.271593	2.36521	0.961382	0.326839	0.727526	-0.250018	2.36521	0.815477	0.366506	0.656687	Ier3
ENSMUSG00000003545	0.368484	0.557437	0.58372	0.397834	0.600753	0.566076	0.702249	0.334235	0.463486	0.244859	0.444101	0.537106	0.492106	0.535868	Fosb	chr7:19302696-19310051	0.476869	0.623026	0.37167	0.521693	-0.211253	0.886541	0.566685	0.451579	0.52674	0.360942	0.886541	1.86299	0.17228	0.999889	-0.127969	0.886541	0.205272	0.650499	0.896889	-0.488911	0.886541	2.97482	0.0845695	0.322772	Fosb
ENSMUSG00000003546	13.3188	11.083	12.6625	14.6791	9.35761	10.1769	11.4822	14.7002	15.8808	15.962	15.3606	14.8303	13.8379	13.0125	Klc4	chr17:46630624-46646022	12.9359	10.3389	15.4759	13.8935	0.499426	4.96143	13.493	0.000239457	0.000630758	-0.259394	4.96143	4.36804	0.0366191	0.999889	-0.0980338	4.96143	0.535287	0.464392	0.808421	0.161361	4.96143	1.4428	0.229687	0.525823	Klc4
ENSMUSG00000003549	10.0116	10.2937	10.7581	9.57719	8.80241	8.21789	8.84476	11.6005	10.7453	9.70179	9.78344	11.1453	10.927	11.0769	Ercc1	chr7:19344778-19356524	10.1602	8.62169	10.4578	11.0497	0.410211	4.98259	11.2764	0.000784977	0.0018637	-0.0426897	4.98259	0.145687	0.702691	0.999889	-0.119216	4.98259	0.976534	0.323056	0.725388	-0.0765258	4.98259	0.40245	0.525827	0.770703	Ercc1
ENSMUSG00000003555	0	0	0	0	0	0.0158115	0.00821709	0	0	0	0	0	0	0	Cyp17a1	chr19:46667165-46673172	0	0.00800952	0	0	NA	NA	NA	NA	NA	NA	NA	NA	NA	NA	NA	NA	NA	NA	NA	NA	NA	NA	NA	NA	Cyp17a1
ENSMUSG00000003559	3.9289	3.00373	3.25603	3.63171	8.60797	7.74532	8.83304	3.05152	5.53924	3.99457	4.80123	4.10925	3.44245	3.40708	As3mt	chr19:46707458-46741099	3.45509	8.39544	4.34664	3.65293	-1.10612	3.05563	28.1635	1.11e-07	5.22e-07	-0.332712	3.05563	2.88948	0.0891599	0.999889	-0.0757829	3.05563	0.127954	0.720563	0.920221	0.25693	3.05563	1.46605	0.22597	0.521633	As3mt
ENSMUSG00000003573	5.39687	4.89072	5.1994	5.81688	17.344	14.7046	15.2061	4.99387	7.11091	5.86981	6.07802	6.58995	5.56065	5.69823	Homer3	chr8:70282827-70294361	5.32596	15.7516	6.01315	5.94961	-1.39019	4.73042	90.5718	1.78e-21	3.82e-20	-0.17668	4.73042	1.66819	0.196501	0.999889	-0.1556	4.73042	1.11212	0.291621	0.699404	0.0210802	4.73042	0.0203785	0.886485	0.954052	Homer3
ENSMUSG00000003575	7.67211	6.88131	7.03767	7.79034	18.9217	16.0136	15.5301	6.09715	10.717	7.45055	7.81206	9.29174	7.18158	6.07866	Crtc1	chr8:70382355-70439579	7.34536	16.8218	8.01918	7.51732	-1.02154	6.72204	37.9427	7.29e-10	4.59e-09	-0.128745	6.72204	0.69239	0.405353	0.999889	-0.0264713	6.72204	0.0251027	0.874111	0.969377	0.102274	6.72204	0.373255	0.541236	0.780748	Crtc1
ENSMUSG00000003581	3.11036	3.57426	2.48428	2.62115	2.34681	3.48307	3.06206	3.47051	2.12493	3.65918	2.53894	2.48035	3.05189	3.12673	Rnf215	chr11:4135202-4141172	2.94751	2.96398	2.94839	2.88633	0.165217	2.72163	0.486659	0.485422	0.559595	-0.00544222	2.72163	0.000621325	0.980114	0.999889	0.0286686	2.72163	0.0147155	0.903448	0.976798	0.0341108	2.72163	0.020857	0.885169	0.953308	Rnf215
ENSMUSG00000003585	3.95242	4.04284	3.30192	4.29627	9.58414	10.245	10.3133	3.80688	5.44748	4.07984	4.66386	4.15887	3.67253	3.67026	Sec14l2	chr11:4097039-4123415	3.89836	10.0475	4.49952	3.83389	-1.19166	4.20838	58.4082	2.13e-14	2.34e-13	-0.208533	4.20838	2.03265	0.153951	0.999889	0.0273446	4.20838	0.0297509	0.863057	0.966741	0.235877	4.20838	2.20774	0.137319	0.4095	Sec14l2
ENSMUSG00000003604	2.57223	2.91387	2.92543	2.99752	2.83785	3.13988	3.01441	3.17843	2.84514	2.87917	2.51224	2.67104	2.76338	3.5241	Aven	chr2:112492964-112634573	2.85226	2.99738	2.85375	2.98617	0.102691	3.86905	0.413818	0.520038	0.592887	-0.00211499	3.86905	0.000205766	0.988555	0.999889	-0.0671991	3.86905	0.178165	0.672955	0.90324	-0.0650841	3.86905	0.167316	0.682508	0.859684	Aven
ENSMUSG00000003617	0.364507	0.10929	0.166463	0.283633	0.332288	0.25419	0.411186	0.212192	0.261452	0.205322	0.33526	0.20353	0.389342	0.15297	Cp	chr3:19957054-20009145	0.230973	0.332555	0.253556	0.248614	-0.347858	1.3402	0.879181	0.348426	0.423403	-0.131037	1.3402	0.143541	0.704786	0.999889	-0.0946451	1.3402	0.064187	0.799997	0.947956	0.0363915	1.3402	0.00948802	0.922404	0.966924	Cp
ENSMUSG00000003623	6.17498	3.55232	4.94077	6.66372	6.70401	7.05541	7.14408	3.35379	5.98721	5.50604	5.60703	7.13697	3.45509	3.17421	Crot	chr5:8966033-8997324	5.33295	6.96783	5.11352	4.58876	-0.208448	4.89087	0.678868	0.409977	0.485676	0.0598643	4.89087	0.0648641	0.798967	0.999889	0.22921	4.89087	0.807252	0.368934	0.753055	0.169346	4.89087	0.44172	0.506294	0.759087	Crot
ENSMUSG00000003644	5.34866	4.27224	5.36588	5.87426	5.82143	5.50552	5.61785	7.35043	6.11016	7.77862	6.80433	5.03769	3.98984	3.81426	Rps6ka1	chr4:133847290-133887797	5.21526	5.64827	7.01088	4.2806	0.0601585	4.5852	0.155703	0.693144	0.751843	-0.427449	4.5852	9.20295	0.00241626	0.999889	0.291199	4.5852	3.59498	0.0579543	0.449172	0.718647	4.5852	21.5567	3.44e-06	0.00151116	Rps6ka1
ENSMUSG00000003657	22.4506	17.4452	15.1424	27.405	66.1218	57.6462	63.7002	14.4555	30.3833	30.6123	24.0167	28.0945	14.4048	16.6088	Calb2	chr8:110137502-110168210	20.6108	62.4894	24.867	19.7027	-1.42354	5.41824	32.8798	9.8e-09	5.31e-08	-0.274014	5.41824	1.4053	0.235838	0.999889	0.0740483	5.41824	0.087726	0.767088	0.936899	0.348062	5.41824	1.91897	0.16597	0.449541	Calb2
ENSMUSG00000003660	13.3162	6.86237	7.49346	13.0777	13.0205	10.845	13.2275	4.08109	12.2057	10.7906	9.40596	11.2528	5.63452	7.10545	Snrnp200	chr2:127208386-127240451	10.1874	12.3643	9.12085	7.9976	-0.101976	6.26682	0.118976	0.730148	0.783586	0.156693	6.26682	0.326443	0.567761	0.999889	0.357956	6.26682	1.43979	0.230173	0.649162	0.201263	6.26682	0.458235	0.49845	0.755029	Snrnp200
ENSMUSG00000003662	30.4208	23.3087	28.0041	31.2367	22.6347	23.4174	23.2485	26.6431	30.7821	29.1445	28.0202	32.3033	24.5668	28.4637	Ciao1	chr2:127240938-127247816	28.2426	23.1002	28.6475	28.4446	0.465399	6.45601	12.6626	0.000373052	0.000947739	-0.0212939	6.45601	0.031592	0.858926	0.999889	-0.00616049	6.45601	0.00226541	0.962038	0.992407	0.0151334	6.45601	0.0136661	0.906938	0.96088	Ciao1
ENSMUSG00000003665	0.766543	0.253961	0.34694	0.511165	0.392719	0.516172	0.366183	0.135684	0.423215	1.09527	0.335205	0.340223	0.515852	0.0692454	Has1	chr17:17843323-17855205	0.469652	0.425025	0.497342	0.30844	0.31945	-0.0847718	0.26998	0.603345	0.67119	-0.0969237	-0.0847718	0.0295341	0.863552	0.999889	0.623163	-0.0847718	1.00217	0.316787	0.72158	0.720086	-0.0847718	1.33518	0.247885	0.54585	Has1
ENSMUSG00000003680	4.24231	3.80399	3.2549	3.44751	4.14086	4.28926	3.74972	4.02546	4.06281	3.87416	4.05081	4.27034	2.81031	3.17235	Taf6l	chr19:8774487-8786417	3.68718	4.05995	4.00331	3.41767	0.0337601	4.29166	0.0455587	0.83098	0.867013	-0.120696	4.29166	0.680889	0.409281	0.999889	0.113008	4.29166	0.507134	0.476382	0.815976	0.233704	4.29166	2.1641	0.141267	0.415239	Taf6l
ENSMUSG00000003721	17.095	17.8116	18.0987	17.0065	16.423	17.0646	16.2915	19.7642	15.5445	15.1556	15.6715	15.6432	18.4472	21.3355	Insig2	chr1:121304353-121332589	17.503	16.5931	16.5339	18.4753	0.250511	5.90788	3.80283	0.051166	0.0792957	0.0819056	5.90788	0.479088	0.488836	0.999889	-0.0791466	5.90788	0.384493	0.535208	0.848303	-0.161052	5.90788	1.59553	0.206538	0.499839	Insig2
ENSMUSG00000003731	4.98578	3.94396	5.34565	5.00742	5.42465	5.45346	6.02267	3.78398	4.29248	4.26071	4.69436	5.21062	5.17564	4.1079	Kpna6	chr4:129643980-129672767	4.8207	5.63359	4.25788	4.83139	-0.0494487	5.02129	0.123963	0.724775	0.779565	0.178361	5.02129	1.87254	0.171184	0.999889	0.00306924	5.02129	0.000475692	0.982599	0.996599	-0.175292	5.02129	1.55779	0.211989	0.507222	Kpna6
ENSMUSG00000003746	0.995319	0.458128	0.560359	0.795652	2.97544	3.07956	2.57601	0.56023	0.920946	0.901667	0.787187	1.0093	0.483314	0.585837	Man1a	chr10:53904785-54076609	0.702364	2.877	0.792507	0.692818	-1.85837	3.38883	46.2528	1.04e-11	8.42e-11	-0.176487	3.38883	0.481966	0.487533	0.999889	0.0282153	3.38883	0.0105071	0.918357	0.979601	0.204703	3.38883	0.551218	0.45782	0.72672	Man1a
ENSMUSG00000003752	2.90081	2.79399	3.40227	2.85265	3.8455	4.26215	3.51178	2.90804	3.66611	3.23399	3.32388	2.92235	2.31761	2.93011	Itpkc	chr7:27207172-27228661	2.98743	3.87314	3.283	2.72336	-0.200764	3.54487	1.35908	0.243697	0.311517	-0.137959	3.54487	0.742818	0.38876	0.999889	0.134976	3.54487	0.601799	0.437892	0.79531	0.272934	3.54487	2.45656	0.117035	0.377409	Itpkc
ENSMUSG00000003762	4.67983	4.29587	3.7705	5.89647	8.73309	8.74797	7.9153	5.66922	5.37964	4.98454	5.45263	5.66826	4.07997	4.02135	Coq8b	chr7:27233023-27257950	4.66067	8.46545	5.37151	4.58986	-0.685933	4.15516	16.469	4.95e-05	0.000148192	-0.203844	4.15516	1.66276	0.197231	0.999889	0.0287841	4.15516	0.0282597	0.8665	0.967954	0.232628	4.15516	1.83922	0.175042	0.461112	Coq8b
ENSMUSG00000003778	3.80664	2.98903	3.09814	3.45278	4.85327	5.2291	5.3095	3.07965	3.66163	3.66247	4.17432	3.55225	3.2431	2.95807	Brd8	chr18:34598615-34624601	3.33665	5.13063	3.64452	3.25114	-0.44595	5.32318	11.2064	0.000815144	0.00192652	-0.12876	5.32318	1.07469	0.299888	0.999889	0.0421579	5.32318	0.0983347	0.753837	0.93176	0.170918	5.32318	1.61177	0.204243	0.497655	Brd8
ENSMUSG00000003779	2.47019	2.24568	2.32593	2.60441	3.84484	4.02833	3.65248	2.11532	3.04926	2.4084	2.29671	2.70275	2.17316	2.87633	Kif20a	chr18:34624613-34633277	2.41155	3.84188	2.46742	2.58408	-0.497517	3.38815	7.39834	0.0065284	0.0126412	-0.034995	3.38815	0.0418446	0.837916	0.999889	-0.0985849	3.38815	0.285059	0.593404	0.87521	-0.0635899	3.38815	0.118719	0.730428	0.883568	Kif20a
ENSMUSG00000003808	8.95049	8.28665	9.38346	11.4982	9.8294	10.0524	10.6679	9.54121	10.8816	10.8639	10.7346	11.002	7.36853	8.61421	Farsa	chr8:84856989-84869257	9.5297	10.1833	10.5053	8.9949	0.0803387	5.48202	0.304251	0.58123	0.650759	-0.141045	5.48202	1.098	0.294705	0.999889	0.088858	5.48202	0.371558	0.542156	0.852784	0.229903	5.48202	2.47734	0.115498	0.375565	Farsa
ENSMUSG00000003809	13.4139	10.9739	10.2374	13.1955	11.84	11.9195	13.0869	10.0097	13.733	12.8476	11.3739	11.5204	10.908	12.0048	Gcdh	chr8:84886393-84893921	11.9552	12.2822	11.9911	11.4777	0.136141	5.04158	0.858877	0.354053	0.429025	-0.00683246	5.04158	0.00253831	0.959818	0.999889	0.0611716	5.04158	0.173696	0.676847	0.904633	0.068004	5.04158	0.214762	0.643061	0.841137	Gcdh
ENSMUSG00000003810	12.7235	12.2278	12.1218	12.9318	13.551	13.7237	13.5006	14.812	13.6425	12.3966	14.5787	8.87143	11.2862	9.84381	Mast2	chr4:116306762-116464183	12.5012	13.5918	13.8574	10.0005	0.0534251	6.58759	0.2169	0.641412	0.705525	-0.148504	6.58759	1.95941	0.161576	0.999889	0.32452	6.58759	7.89673	0.00495242	0.219808	0.473024	6.58759	16.6783	4.43e-05	0.00775251	Mast2
ENSMUSG00000003812	8.58924	7.87048	8.09691	8.25385	7.56551	6.83808	8.19398	7.41136	8.72175	8.77865	8.95278	7.60269	8.53898	6.75559	Dnase2a	chr8:84908560-84922915	8.20262	7.53253	8.46614	7.63242	0.297156	5.43717	5.76629	0.0163364	0.0287042	-0.0478932	5.43717	0.17726	0.673738	0.999889	0.108369	5.43717	0.772742	0.37937	0.759808	0.156262	5.43717	1.6055	0.205125	0.498601	Dnase2a
ENSMUSG00000003813	79.0024	86.1693	85.2899	79.1095	54.9389	54.0559	54.8036	93.9529	78.3407	88.8118	82.7295	81.2869	90.4749	80.9258	Rad23a	chr8:84834019-84840665	82.3928	54.5995	85.9587	84.2292	0.766883	7.6607	47.5539	5.35e-12	4.49e-11	-0.0630384	7.6607	0.389453	0.532587	0.999889	-0.0294677	7.6607	0.072987	0.787036	0.944433	0.0335707	7.6607	0.0945597	0.758459	0.896915	Rad23a
ENSMUSG00000003814	50.3103	43.4441	43.7294	44.2372	40.8319	39.7593	38.637	44.5372	45.375	45.212	50.0676	51.4958	47.7524	40.0333	Calr	chr8:84841850-84846934	45.4302	39.7427	46.298	46.4272	0.366559	7.01291	10.0316	0.00153877	0.00343247	-0.0286867	7.01291	0.0728271	0.787264	0.999889	-0.0263709	7.01291	0.0527689	0.818313	0.953458	0.00231586	7.01291	0.000406722	0.98391	0.99405	Calr
ENSMUSG00000003824	1.34081	1.26679	1.46657	1.18911	4.25406	4.52458	4.01545	1.48645	1.58858	1.10572	0.838543	1.18717	1.17867	1.56064	Syce2	chr8:84872111-84888221	1.31582	4.2647	1.25482	1.30883	-1.52189	1.89683	40.6444	1.83e-10	1.25e-09	0.0676269	1.89683	0.0886109	0.765951	0.999889	0.00666161	1.89683	0.000734343	0.978381	0.995643	-0.0609653	1.89683	0.0615923	0.803997	0.91917	Syce2
ENSMUSG00000003847	0.520477	0.388583	0.613487	0.554553	0.817706	0.836717	0.770888	0.472656	0.421546	0.426722	0.509968	0.608003	0.652417	0.639608	Nfat5	chr8:107293470-107379517	0.519275	0.808437	0.457723	0.633343	-0.463098	3.42677	6.61982	0.010085	0.0186945	0.18346	3.42677	1.18299	0.276748	0.999889	-0.28259	3.42677	2.44182	0.118139	0.533158	-0.46605	3.42677	6.64767	0.00992857	0.107807	Nfat5
ENSMUSG00000003848	8.50662	8.57731	9.64572	10.162	10.2828	10.9197	9.49136	9.05102	11.5056	10.4781	9.6108	9.36353	8.54722	9.95449	Nob1	chr8:107412486-107425051	9.2229	10.2313	10.1614	9.28841	0.0248227	5.08501	0.0330204	0.855806	0.887625	-0.141601	5.08501	1.25571	0.262464	0.999889	-0.00821115	5.08501	0.00361118	0.952081	0.989634	0.133389	5.08501	0.950311	0.32964	0.624896	Nob1
ENSMUSG00000003849	5.47153	4.71237	3.47891	4.30221	7.86045	5.68956	6.05116	3.22915	5.50897	6.50557	6.54616	9.57157	3.48164	3.98643	Nqo1	chr8:107388225-107403206	4.49125	6.53373	5.44746	5.67988	-0.368775	3.08272	1.46346	0.22638	0.292101	-0.283972	3.08272	1.0002	0.317262	0.999889	-0.330067	3.08272	1.16922	0.279562	0.692124	-0.046095	3.08272	0.0227075	0.88022	0.951598	Nqo1
ENSMUSG00000003863	13.7214	10.9882	11.2818	14.1832	16.7926	16.0756	17.3611	10.2866	14.772	13.1078	14.439	13.562	10.0209	9.80374	Ppfia3	chr7:45339122-45367019	12.5436	16.7431	13.1514	11.1289	-0.241275	6.13249	2.59537	0.107177	0.152832	-0.0694551	6.13249	0.248987	0.617789	0.999889	0.178989	6.13249	1.40586	0.235745	0.654759	0.248444	6.13249	2.70252	0.10019	0.349646	Ppfia3
ENSMUSG00000003865	5.57226	4.14112	4.47106	6.02672	5.72128	4.6698	5.35916	4.06711	5.89442	4.79172	5.36069	5.38059	3.76916	3.91515	Gys1	chr7:45434844-45456619	5.05279	5.25008	5.02848	4.35497	0.120155	4.56585	0.449033	0.502794	0.576292	0.00671964	4.56585	0.00164614	0.967637	0.999889	0.221071	4.56585	1.51003	0.219134	0.638137	0.214351	4.56585	1.42073	0.233284	0.530306	Gys1
ENSMUSG00000003868	17.5868	18.5346	17.6934	18.4669	16.1761	16.232	16.0551	19.5658	20.4128	18.1777	19.7131	21.6019	18.9891	15.4491	Ruvbl2	chr7:45421760-45438096	18.0704	16.1544	19.4673	18.68	0.335407	5.5544	7.95024	0.00480811	0.00962294	-0.108521	5.5544	0.987438	0.320369	0.999889	-0.0422027	5.5544	0.127944	0.720573	0.920221	0.0663186	5.5544	0.315336	0.574424	0.801401	Ruvbl2
ENSMUSG00000003872	38.4989	49.275	45.5104	39.1429	39.2005	43.7049	41.3142	44.6736	38.7669	37.6775	40.1501	44.2984	52.043	50.3953	Lin7b	chr7:45367891-45370583	43.1068	41.4066	40.317	48.9122	0.230786	5.9849	3.68454	0.054919	0.0845772	0.0947505	5.9849	0.731186	0.392499	0.999889	-0.182103	5.9849	2.33002	0.1269	0.545638	-0.276853	5.9849	5.39646	0.0201776	0.156849	Lin7b
ENSMUSG00000003873	38.5165	51.0659	44.3875	37.7011	51.0725	53.9528	50.9779	49.6361	43.2414	38.7485	41.1694	47.381	52.5023	52.7561	Bax	chr7:45461697-45466898	42.9177	52.001	43.1989	50.8798	-0.104837	5.3393	0.645531	0.421715	0.49707	-0.0112266	5.3393	0.00859804	0.926122	0.999889	-0.245784	5.3393	3.55998	0.0591885	0.453499	-0.234557	5.3393	3.24362	0.0717021	0.298067	Bax
ENSMUSG00000003882	0	0	0	0	0.0139557	0.069392	0.00554807	0	0	0	0.019412	0	0.0101841	0	Il7r	chr15:9505788-9530176	0	0.0296319	0.004853	0.0033947	NA	NA	NA	NA	NA	NA	NA	NA	NA	NA	NA	NA	NA	NA	NA	NA	NA	NA	NA	NA	Il7r
ENSMUSG00000003923	11.5729	13.4458	11.0942	11.6006	10.4948	10.3445	9.90572	11.3805	9.82784	10.2491	11.0291	10.2046	9.8056	11.9715	Tfam	chr10:71225464-71238280	11.9284	10.2483	10.6216	10.6606	0.391681	5.60424	10.3425	0.00130002	0.00294509	0.165748	5.60424	2.19716	0.138266	0.999889	0.161219	5.60424	1.77022	0.183355	0.607853	-0.00452829	5.60424	0.00140349	0.970116	0.988832	Tfam
ENSMUSG00000003929	1.24678	0.877011	0.987254	0.942519	2.08149	2.08405	1.65945	0.609237	1.27488	0.813039	0.996623	1.1348	1.66576	1.31278	Zfp81	chr17:33329342-33358878	1.01339	1.94166	0.923445	1.37111	-0.764744	3.05639	10.5281	0.00117575	0.00269293	0.13184	3.05639	0.355193	0.551188	0.999889	-0.433372	3.05639	3.34859	0.0672627	0.464973	-0.565212	3.05639	5.6997	0.0169678	0.142486	Zfp81
ENSMUSG00000003934	5.99052	5.609	4.96259	5.57265	26.3866	23.1438	23.8036	4.29984	5.86441	4.4171	5.65413	5.80826	5.38352	4.60232	Efnb3	chr11:69554092-69560205	5.53369	24.4447	5.05887	5.2647	-1.96993	4.84675	183.422	8.68e-42	8.56e-40	0.12813	4.84675	0.891291	0.345128	0.999889	0.0763779	4.84675	0.270418	0.603051	0.878413	-0.0517522	4.84675	0.124522	0.724181	0.880455	Efnb3
ENSMUSG00000003948	12.1401	11.336	11.3985	10.9976	63.2205	68.2949	58.1928	9.59358	12.8153	9.28726	10.8395	13.4976	10.4272	9.87928	Mmd	chr11:90249456-90278589	11.468	63.2361	10.6339	11.268	-2.28974	6.8413	287.852	1.46e-64	7.59e-62	0.10742	6.8413	0.75069	0.386258	0.999889	0.0300632	6.8413	0.0503392	0.822474	0.954417	-0.0773569	6.8413	0.33434	0.563115	0.794827	Mmd
ENSMUSG00000003949	13.3345	13.0051	13.0537	15.2875	19.4957	23.024	25.7423	11.2995	10.3175	18.3285	11.8587	12.6628	12.3841	10.9585	Hlf	chr11:90336536-90390895	13.6702	22.754	12.951	12.0018	-0.559378	6.63676	11.2665	0.000789199	0.00187294	0.0732906	6.63676	0.222549	0.637105	0.999889	0.192745	6.63676	1.30924	0.252533	0.668898	0.119455	6.63676	0.504299	0.477617	0.742277	Hlf
ENSMUSG00000003955	147.098	193.694	170.008	137.851	87.4014	93.5742	93.1393	166.363	139.679	142.415	141.832	140.827	179.766	217.046	Fam162a	chr16:36043761-36071594	162.163	91.3716	147.572	179.213	0.999626	6.5552	43.7411	3.75e-11	2.83e-10	0.133318	6.5552	0.957429	0.327835	0.999889	-0.148231	6.5552	1.01982	0.312562	0.718809	-0.281549	6.5552	3.69048	0.054724	0.258811	Fam162a
ENSMUSG00000003970	175.233	209.281	192.236	165.387	136.336	117.94	132.723	171.57	158.342	164.482	180.644	205.401	214.804	186.248	Rpl8	chr15:76904078-76906314	185.534	128.999	168.759	202.151	0.696555	7.22367	34.7483	3.75e-09	2.15e-08	0.134261	7.22367	1.55702	0.212102	0.999889	-0.121466	7.22367	1.09717	0.294889	0.702479	-0.255727	7.22367	4.87878	0.0271888	0.182779	Rpl8
ENSMUSG00000003974	5.85889	1.46468	1.35905	5.48151	5.38523	7.18173	8.37563	0.894836	2.20388	7.57664	2.34671	1.88645	1.42287	1.7099	Grm3	chr5:9485541-9725170	3.54103	6.98086	3.25552	1.67307	-0.797357	3.72729	2.35951	0.124521	0.174177	0.111184	3.72729	0.0527095	0.818414	0.999889	1.09028	3.72729	4.09325	0.0430547	0.417079	0.979101	3.72729	3.32588	0.0681974	0.290776	Grm3
ENSMUSG00000003992	17.3461	18.9228	17.6431	19.0004	16.4773	18.1305	17.4226	17.8855	17.2522	17.3323	18.5722	14.9991	15.9516	18.2618	Ssbp2	chr13:91460283-91703429	18.2281	17.3435	17.7605	16.4042	0.245863	7.1263	4.54087	0.0330947	0.0539708	0.0363478	7.1263	0.116925	0.732394	0.999889	0.152227	7.1263	1.74675	0.186286	0.610841	0.115879	7.1263	1.01367	0.314026	0.61082	Ssbp2
ENSMUSG00000004018	1.75139	1.82688	1.6191	1.51372	3.46529	3.64617	3.91645	1.5536	1.70956	1.20267	1.71751	2.74638	1.29345	1.82644	Fancl	chr11:26386135-26471876	1.67777	3.67597	1.54583	1.95542	-0.958121	2.82374	17.987	2.22e-05	7.14e-05	0.117739	2.82374	0.306488	0.579844	0.999889	-0.217261	2.82374	0.903951	0.341724	0.736141	-0.335	2.82374	2.15212	0.142373	0.417032	Fancl
ENSMUSG00000004031	10.4762	8.73467	7.70027	11.3561	10.2887	11.1332	10.2082	9.32142	9.28637	9.87981	10.3043	5.65439	6.83062	7.62237	Brinp2	chr1:158245269-158356326	9.56682	10.5434	9.69796	6.70246	0.0350887	5.23589	0.0550229	0.814543	0.85454	-0.0199039	5.23589	0.0206813	0.885651	0.999889	0.514246	5.23589	11.5144	0.000690581	0.0932882	0.53415	5.23589	12.4187	0.000425059	0.0226329	Brinp2
ENSMUSG00000004032	154.289	152.875	158.031	147.378	213.037	206.517	209.999	142.198	164.77	148.136	143.283	198.697	156.438	161.357	Gstm5	chr3:107895821-107898686	153.143	209.851	149.597	172.164	-0.281015	7.7421	6.07822	0.0136859	0.024573	0.0314646	7.7421	0.0881452	0.766548	0.999889	-0.165446	7.7421	2.09954	0.147344	0.571908	-0.196911	7.7421	2.9767	0.0844713	0.322759	Gstm5
ENSMUSG00000004035	15.6772	16.2851	12.5482	13.9178	39.3264	30.9747	32.1613	14.1141	18.5938	15.6042	15.3253	23.5393	15.6721	13.3082	Gstm7	chr3:107926334-107931817	14.6071	34.1541	15.9094	17.5065	-1.05331	4.96191	37.5874	8.74e-10	5.42e-09	-0.126565	4.96191	0.620706	0.430785	0.999889	-0.254832	4.96191	2.17267	0.140482	0.561274	-0.128267	4.96191	0.549588	0.458486	0.727237	Gstm7
ENSMUSG00000004038	3.49537	3.71795	3.55188	3.42075	24.4687	11.0635	5.87737	3.69648	7.65253	5.60951	3.21874	5.42056	3.6001	3.34766	Gstm3	chr3:107963696-107969283	3.54649	13.8032	5.04431	4.12277	-1.79127	3.10044	25.3281	4.84e-07	2.04e-06	-0.514229	3.10044	2.41132	0.120461	0.999889	-0.211243	3.10044	0.351355	0.553347	0.857873	0.302986	3.10044	0.713696	0.398219	0.68298	Gstm3
ENSMUSG00000004040	4.78271	3.49135	3.92342	4.5389	5.08775	5.25919	5.99128	3.91028	4.63097	4.51481	4.97268	4.5724	3.48413	3.38249	Stat3	chr11:100885098-100939540	4.1841	5.44607	4.50718	3.81301	-0.20464	5.40651	1.98302	0.159073	0.215843	-0.1081	5.40651	0.641056	0.423329	0.999889	0.14003	5.40651	0.914905	0.338816	0.735395	0.24813	5.40651	2.86407	0.0905779	0.333139	Stat3
ENSMUSG00000004043	0.334699	0.227745	0.304965	0.311434	0.610909	0.40811	0.414202	0.332694	0.380563	0.338746	0.414692	0.282446	0.194659	0.21191	Stat5a	chr11:100859351-100885169	0.294711	0.47774	0.366674	0.229671	-0.524396	1.28932	4.22023	0.0399446	0.0637835	-0.314437	1.28932	1.7297	0.18845	0.999889	0.365337	1.28932	1.90411	0.167618	0.593777	0.679774	1.28932	6.60384	0.0101759	0.109316	Stat5a
ENSMUSG00000004044	1.96606	2.43482	1.90653	1.60736	1.35629	1.18869	1.22558	3.28712	1.92595	2.64327	3.58503	3.993	2.64134	1.88284	Cavin1	chr11:100956733-100970887	1.9787	1.25685	2.86035	2.83906	0.825197	3.03881	10.4826	0.00120507	0.00275509	-0.532915	3.03881	5.37729	0.0204005	0.999889	-0.513787	3.03881	4.35033	0.0370017	0.399959	0.0191273	3.03881	0.00599715	0.938272	0.974277	Cavin1
ENSMUSG00000004054	5.52066	6.37274	6.60577	6.65191	9.51701	8.73084	8.82653	7.57843	6.52783	7.27518	7.52412	4.91735	5.24741	5.86355	Map3k11	chr19:5688742-5702865	6.28777	9.02479	7.22639	5.34277	-0.3476	4.71466	6.65928	0.00986408	0.0183346	-0.201639	4.71466	2.58285	0.108027	0.999889	0.235554	4.71466	2.97157	0.0847394	0.490495	0.437192	4.71466	10.1843	0.00141638	0.0416085	Map3k11
ENSMUSG00000004056	7.5923	7.70038	6.35821	7.41943	18.7782	17.4864	16.8573	7.59132	7.96627	7.08198	8.0451	8.69654	6.94783	6.92507	Akt2	chr7:27591552-27640826	7.26758	17.7073	7.67117	7.52315	-1.11162	6.0804	89.2195	3.53e-21	7.37e-20	-0.0791858	6.0804	0.517965	0.471711	0.999889	-0.046078	6.0804	0.150342	0.698209	0.911875	0.0331078	6.0804	0.0775145	0.780694	0.907931	Akt2
ENSMUSG00000004069	49.9143	41.6454	42.8822	48.5539	45.2239	43.059	41.0651	46.523	46.5618	49.5426	46.8525	45.9996	37.1386	39.313	Dnaja3	chr16:4639989-4707695	45.749	43.116	47.37	40.817	0.259837	7.45024	4.63508	0.0313248	0.0514118	-0.0515088	7.45024	0.214733	0.643083	0.999889	0.168614	7.45024	1.95858	0.161665	0.587612	0.220123	7.45024	3.33205	0.067942	0.290133	Dnaja3
ENSMUSG00000004070	61.6646	68.7768	72.7433	70.8826	62.5339	64.5406	66.5045	76.5716	70.1914	71.7922	68.0601	65.7121	79.8419	87.9377	Hmox2	chr16:4726361-4766742	68.5168	64.5263	71.6538	77.8306	0.260775	7.29502	4.3822	0.0363162	0.0586502	-0.0657613	7.29502	0.328582	0.566495	0.999889	-0.184088	7.29502	2.21904	0.136318	0.556335	-0.118327	7.29502	0.915496	0.33866	0.633246	Hmox2
ENSMUSG00000004071	153.083	180.811	183.262	158.277	125.506	122.12	120.617	191.963	165.806	169.462	166.798	142.577	170.492	167.553	Cdip1	chr16:4750348-4790292	168.858	122.747	173.507	160.207	0.632979	9.84025	35.3518	2.75e-09	1.6e-08	-0.0409092	9.84025	0.177291	0.673711	0.999889	0.076227	9.84025	0.526163	0.468224	0.810719	0.117136	9.84025	1.24068	0.26534	0.564395	Cdip1
ENSMUSG00000004085	2.06231	1.89375	1.9325	1.95992	1.1792	0.966001	1.08801	2.52885	1.89599	2.2539	2.21095	1.74376	2.16252	1.91542	Map3k20	chr2:72285637-72442610	1.96212	1.07774	2.22242	1.94057	1.0374	4.24739	44.5554	2.47e-11	1.92e-10	-0.180507	4.24739	1.68906	0.193725	0.999889	0.0182039	4.24739	0.0146549	0.903646	0.976814	0.198711	4.24739	1.74065	0.187056	0.477634	Map3k20
ENSMUSG00000004096	67.096	75.7882	76.2204	67.3423	62.4469	63.4398	62.3819	76.1306	65.8194	70.5878	62.2737	77.5647	83.4997	86.5964	Cwc15	chr9:14500617-14510577	71.6117	62.7562	68.7029	82.5536	0.363546	6.31279	10.0593	0.00151582	0.00338657	0.0576373	6.31279	0.299761	0.584032	0.999889	-0.204577	6.31279	3.25872	0.0710447	0.470731	-0.262214	6.31279	5.36115	0.0205902	0.159055	Cwc15
ENSMUSG00000004098	0.0322944	0.0141732	0.0167047	0.00996192	0.0197254	0.0377232	0	0.0109599	0.00671919	0.0124514	0.0114322	0.0298372	0.0527797	0.0425093	Col5a3	chr9:20770050-20815067	0.0182835	0.0191495	0.0103907	0.0417087	NA	NA	NA	NA	NA	NA	NA	NA	NA	NA	NA	NA	NA	NA	NA	NA	NA	NA	NA	NA	Col5a3
ENSMUSG00000004099	6.28614	4.60022	4.3393	7.34098	6.02946	5.36477	6.74774	3.33355	6.33092	5.50283	5.89496	6.27091	4.21339	4.03539	Dnmt1	chr9:20907209-20959888	5.64166	6.04732	5.26556	4.8399	0.0768403	5.10237	0.123361	0.725418	0.780023	0.0985454	5.10237	0.23723	0.626214	0.999889	0.22996	5.10237	1.09682	0.294966	0.702479	0.131415	5.10237	0.359552	0.548755	0.784821	Dnmt1
ENSMUSG00000004100	5.67671	5.4085	5.52471	5.97989	6.13263	6.6471	6.20521	6.55063	6.79078	6.90713	5.30968	5.88903	4.84057	5.99159	Ppan	chr9:20888175-20892178	5.64745	6.32831	6.38956	5.57373	0.0101214	3.91038	0.00420219	0.948314	0.960803	-0.180482	3.91038	1.56262	0.211282	0.999889	0.020529	3.91038	0.0172186	0.895602	0.975177	0.201011	3.91038	1.64739	0.199314	0.491934	Ppan
ENSMUSG00000004105	0.309835	0.163759	0.108567	0.178048	0.496178	0.348687	0.64556	0.0925998	0.150417	0.478802	0.418559	0.290877	0.150723	0.245579	Angptl2	chr2:33216069-33247717	0.190052	0.496809	0.285094	0.22906	-1.21095	0.878091	6.87797	0.00872647	0.0164103	-0.594022	0.878091	1.87753	0.170615	0.999889	-0.267701	0.878091	0.328331	0.566644	0.864915	0.326322	0.878091	0.484729	0.486288	0.746823	Angptl2
ENSMUSG00000004110	0.80902	0.471239	0.445669	0.693159	1.22236	1.20434	0.981236	0.284469	0.84317	0.500797	0.501495	0.897375	0.429707	0.490123	Cacna1e	chr1:154390731-154884501	0.604772	1.13598	0.532483	0.605735	-0.734427	3.13301	5.58627	0.0181018	0.0314465	0.181012	3.13301	0.3876	0.533564	0.999889	0.0063968	3.13301	0.000415194	0.983743	0.996824	-0.174615	3.13301	0.310727	0.577234	0.803035	Cacna1e
ENSMUSG00000004113	0.469208	0.584027	0.499094	0.480996	0.384266	0.623498	0.460083	0.37981	0.547613	0.333999	0.54181	0.769706	0.895468	0.614617	Cacna1b	chr2:24603887-24763152	0.508331	0.489282	0.450808	0.75993	0.229104	2.43972	0.91384	0.339098	0.413414	0.172545	2.43972	0.609685	0.434906	0.999889	-0.575438	2.43972	5.96457	0.0145961	0.304886	-0.747982	2.43972	10.0681	0.00150857	0.0433793	Cacna1b
ENSMUSG00000004127	0.740432	0.953839	0.759373	0.886579	0.8719	0.886677	0.827876	1.02545	0.913949	0.781275	1.05403	0.842686	1.13462	1.00401	Trmt10a	chr3:138143448-138159821	0.835056	0.862151	0.943677	0.993774	0.126697	2.8621	0.419413	0.51723	0.590117	-0.176329	2.8621	0.957284	0.327872	0.999889	-0.250131	2.8621	1.66119	0.197443	0.620787	-0.0738021	2.8621	0.144778	0.703577	0.870154	Trmt10a
ENSMUSG00000004151	9.66294	7.21863	7.85368	9.3931	27.9005	35.9719	31.8095	6.50079	9.48322	7.33507	7.84105	8.96673	6.53523	6.56156	Etv1	chr12:38779380-38870484	8.53209	31.894	7.79003	7.35451	-1.72666	6.21642	122.709	1.62e-28	6e-27	0.130371	6.21642	0.811265	0.367746	0.999889	0.220346	6.21642	1.96828	0.16063	0.586103	0.0899748	6.21642	0.329708	0.565831	0.796211	Etv1
ENSMUSG00000004187	19.6245	26.4368	31.8463	34.9944	89.3263	108.948	106.937	44.6806	43.3055	31.5874	28.462	16.2353	36.0125	48.2103	Kifc2	chr15:76659858-76668196	28.2255	101.737	37.0089	33.486	-1.6734	7.18748	40.6504	1.82e-10	1.24e-09	-0.388996	7.18748	2.55231	0.110133	0.999889	-0.25127	7.18748	0.921812	0.337	0.73459	0.137725	7.18748	0.273764	0.600818	0.816809	Kifc2
ENSMUSG00000004207	112.293	85.585	102.364	100.881	114.748	99.3792	130.218	101.648	93.2137	71.2796	131.815	69.337	81.2539	72.0626	Psap	chr10:60277627-60302597	100.281	114.781	99.4892	74.2178	-0.0199805	8.05962	0.0153077	0.901534	0.924268	0.0139358	8.05962	0.00868151	0.925765	0.999889	0.437531	8.05962	7.19991	0.00729071	0.253222	0.423595	8.05962	6.75341	0.00935688	0.10444	Psap
ENSMUSG00000004221	5.41888	4.49207	5.19798	6.11815	8.25107	8.21985	7.84131	5.50263	5.06401	5.84551	5.62844	4.67405	3.9096	4.38987	Ikbkg	chrX:74393290-74453854	5.30677	8.10408	5.51015	4.32451	-0.435507	5.53312	11.7184	0.000618864	0.00150152	-0.0545887	5.53312	0.211822	0.645343	0.999889	0.299168	5.53312	5.36525	0.0205418	0.338536	0.353757	5.53312	7.4921	0.00619703	0.0866529	Ikbkg
ENSMUSG00000004231	0.0145324	0	0	0	0.00276153	0	0.00658705	0.00828564	0.00282205	0.0130739	0.00576181	0	0.00906845	0	Pax2	chr19:44756045-44837871	0.0036331	0.0031162	0.00748585	0.00302282	NA	NA	NA	NA	NA	NA	NA	NA	NA	NA	NA	NA	NA	NA	NA	NA	NA	NA	NA	NA	Pax2
ENSMUSG00000004233	1.0936	1.01169	0.707779	0.963958	1.67404	1.5465	1.32005	0.873523	1.07209	0.824622	0.610064	0.99656	0.906601	0.676099	Wars2	chr3:99141068-99239186	0.944256	1.51353	0.845075	0.859753	-0.508574	2.59206	4.85787	0.0275203	0.0457764	0.156815	2.59206	0.525326	0.468579	0.999889	0.140827	2.59206	0.360479	0.54824	0.855498	-0.0159879	2.59206	0.00466192	0.945564	0.977529	Wars2
ENSMUSG00000004263	61.3377	77.9063	69.6712	55.9587	39.5226	36.3995	35.7399	66.3724	54.4993	56.6989	61.4011	63.4455	79.582	72.265	Atn1	chr6:124742544-124756524	66.2185	37.2207	59.7429	71.7642	1.0026	8.25163	59.1101	1.49e-14	1.66e-13	0.146058	8.25163	1.54148	0.214397	0.999889	-0.116169	8.25163	0.839306	0.359595	0.74851	-0.262227	8.25163	4.29211	0.0382896	0.216162	Atn1
ENSMUSG00000004264	30.2937	32.8432	33.4679	30.9188	25.7566	26.1325	24.4953	37.5579	34.1922	34.2197	31.3504	31.4833	31.2471	35.7331	Phb2	chr6:124712336-124716950	31.8809	25.4614	34.3301	32.8212	0.497644	6.87675	19.014	1.3e-05	4.35e-05	-0.108479	6.87675	1.07884	0.298957	0.999889	-0.0417126	6.87675	0.136821	0.711462	0.91657	0.0667664	6.87675	0.34952	0.554385	0.789101	Phb2
ENSMUSG00000004266	0.767954	0.338675	0.233411	0.804915	1.30486	1.28337	1.59434	0.319597	0.598692	0.267275	0.72786	0.948619	0.582987	0.550932	Ptpn6	chr6:124720707-124738714	0.536239	1.39419	0.478356	0.694179	-1.20017	1.03734	8.88528	0.00287479	0.00604411	0.169768	1.03734	0.199293	0.655292	0.999889	-0.36233	1.03734	0.793497	0.373045	0.756586	-0.532098	1.03734	1.71244	0.190669	0.482016	Ptpn6
ENSMUSG00000004267	330.58	253.368	282.901	349.916	239.839	235.057	238.156	284.87	324.182	364.396	348.931	303.271	240.235	241.499	Eno2	chr6:124760053-124769673	304.191	237.684	330.595	261.668	0.531602	10.415	17.6071	2.72e-05	8.57e-05	-0.121234	10.415	1.0929	0.295829	0.999889	0.22312	10.415	3.14711	0.0760613	0.478341	0.344354	10.415	7.45711	0.00631865	0.087331	Eno2
ENSMUSG00000004268	36.9732	42.9714	36.0608	32.0674	26.8174	27.9421	26.748	36.2818	31.7607	32.6083	32.5229	36.3684	39.0581	41.5409	Emg1	chr6:124704085-124712178	37.0182	27.1691	33.2934	38.9891	0.618352	5.59791	25.7798	3.83e-07	1.65e-06	0.150294	5.59791	1.83245	0.175838	0.999889	-0.0756042	5.59791	0.398868	0.527674	0.845312	-0.225898	5.59791	3.57255	0.0587419	0.268669	Emg1
ENSMUSG00000004270	1.3217	1.67831	1.16596	1.41141	2.99563	3.2225	2.76123	0.835774	1.55397	1.11555	1.47204	1.85465	1.3896	1.33347	Lpcat3	chr6:124663027-124704418	1.39434	2.99312	1.24433	1.5259	-0.929662	2.47578	15.7725	7.14e-05	0.000207366	0.160881	2.47578	0.53075	0.466292	0.999889	-0.126328	2.47578	0.282762	0.594896	0.875954	-0.287209	2.47578	1.46377	0.226331	0.522111	Lpcat3
ENSMUSG00000004285	353.022	456.5	414.147	319.979	188.851	189.232	187.358	387.016	333.886	330.074	334.977	361.505	456.451	464.862	Atp6v1f	chr6:29467718-29470512	385.912	188.48	346.488	427.606	1.20549	8.52032	79.8182	4.11e-19	7.06e-18	0.152677	8.52032	1.59594	0.20648	0.999889	-0.14981	8.52032	1.32381	0.249909	0.667409	-0.302487	8.52032	5.41652	0.0199471	0.155855	Atp6v1f
ENSMUSG00000004296	0.0718656	0	0	0	0	0	0	0	0	0	0	0.00860708	0	0	Il12b	chr11:44400063-44414033	0.0179664	0	0	0.00286903	NA	NA	NA	NA	NA	NA	NA	NA	NA	NA	NA	NA	NA	NA	NA	NA	NA	NA	NA	NA	Il12b
ENSMUSG00000004317	0.270189	0.299156	0.285547	0.331691	0.301021	0.2527	0.327927	0.294542	0.223721	0.482443	0.24606	0.202535	0.368015	0.272405	Clcn5	chrX:7153810-7319358	0.296646	0.293883	0.311692	0.280985	0.187761	1.78364	0.440124	0.507062	0.580331	-0.0782958	1.78364	0.0903637	0.763715	0.999889	0.0803697	1.78364	0.0808036	0.776211	0.94012	0.158665	1.78364	0.315175	0.574522	0.801471	Clcn5
ENSMUSG00000004319	6.0127	6.26276	6.59292	5.99991	4.57115	4.71654	4.68336	6.81955	5.81122	5.50527	6.36927	5.40007	7.14807	6.59095	Clcn3	chr8:60910389-60983300	6.21707	4.65702	6.12633	6.3797	0.59042	6.66156	23.8491	1.04e-06	4.17e-06	0.0209224	6.66156	0.0359416	0.849636	0.999889	-0.0362588	6.66156	0.0925995	0.760898	0.934696	-0.0571812	6.66156	0.230485	0.631165	0.834291	Clcn3
ENSMUSG00000004328	0.0772111	0.00479195	0.0529486	0.0151566	0.135606	0.234678	0.501097	0.0533598	0.109045	0.101036	0.0811701	0.108446	0.0389341	0.0095816	Hif3a	chr7:17031507-17062427	0.0375271	0.29046	0.0861526	0.0523205	-2.75969	-0.447022	14.5878	0.000133778	0.000369701	-1.19331	-0.447022	3.15422	0.0757308	0.999889	-0.451323	-0.447022	0.389862	0.532372	0.846986	0.74199	-0.447022	1.04741	0.306103	0.603862	Hif3a
ENSMUSG00000004341	0	0	0	0.106318	0.0116954	0.0134199	0	0	0	0	0	0	0	0	Gpx6	chr13:21312125-21319624	0.0265794	0.00837177	0	0	NA	NA	NA	NA	NA	NA	NA	NA	NA	NA	NA	NA	NA	NA	NA	NA	NA	NA	NA	NA	Gpx6
ENSMUSG00000004344	0	0	0	0	0	0	0	0	0	0	0	0	0.00975825	0	Gpx5	chr13:21286429-21292731	0	0	0	0.00325275	NA	NA	NA	NA	NA	NA	NA	NA	NA	NA	NA	NA	NA	NA	NA	NA	NA	NA	NA	NA	Gpx5
ENSMUSG00000004347	0.293203	0.305277	0.238758	0.256955	0.402136	0.383858	0.52409	0.336904	0.350199	0.249429	0.323455	0.37026	0.352148	0.231101	Pde1c	chr6:56069804-56569103	0.273548	0.436695	0.314997	0.317836	-0.500826	2.07718	4.92643	0.0264489	0.0442431	-0.204117	2.07718	0.93415	0.333787	0.999889	-0.210261	2.07718	0.851699	0.356072	0.745882	-0.00614444	2.07718	0.000729531	0.978452	0.99181	Pde1c
ENSMUSG00000004356	0.679417	0.420728	0.524854	0.649043	0.56273	0.814404	0.705399	0.278865	0.853093	0.508824	0.620551	1.064	0.527184	0.531702	Utp20	chr10:88746607-88826804	0.56851	0.694177	0.565333	0.70763	-0.11125	2.46787	0.119527	0.729548	0.783139	0.00644022	2.46787	0.000464918	0.982797	0.999889	-0.305708	2.46787	0.907143	0.340873	0.735987	-0.312148	2.46787	0.946539	0.330602	0.625958	Utp20
ENSMUSG00000004359	0	0	0	0	0.0116558	0	0.00463374	0	0	0.0073576	0	0	0.00425288	0.0209325	Spic	chr10:88674772-88685015	0	0.00542985	0.0018394	0.00839512	NA	NA	NA	NA	NA	NA	NA	NA	NA	NA	NA	NA	NA	NA	NA	NA	NA	NA	NA	NA	Spic
ENSMUSG00000004360	2.31258	2.82129	3.06069	2.92643	3.97938	4.35984	4.74913	2.08382	3.20732	2.17312	2.50187	3.6086	3.75388	3.75796	9330159F19Rik	chr10:29211606-29230779	2.78025	4.36278	2.49153	3.70681	-0.475169	4.18224	8.16017	0.00428204	0.00867328	0.156856	4.18224	1.01646	0.31336	0.999889	-0.412672	4.18224	6.13229	0.0132735	0.29987	-0.569528	4.18224	11.6902	0.000628314	0.0275178	9330159F19Rik
ENSMUSG00000004364	34.2529	25.9532	26.7841	33.4769	36.6943	38.4679	37.1706	26.1811	32.006	28.4954	30.2679	31.1468	26.6199	26.4222	Cul3	chr1:80264923-80340480	30.1168	37.4443	29.2376	28.063	-0.138902	7.23374	1.13297	0.287142	0.359053	0.0421582	7.23374	0.121183	0.727755	0.999889	0.10687	7.23374	0.664645	0.414925	0.779933	0.0647114	7.23374	0.24408	0.621275	0.829923	Cul3
ENSMUSG00000004366	239.034	351.758	246.354	249.949	91.6078	110.347	96.7165	469.907	219.92	196.998	239.972	212.545	547.41	548.503	Sst	chr16:23889573-23890958	271.774	99.5571	281.699	436.153	1.62079	7.37711	30.3119	3.68e-08	1.85e-07	-0.0493847	7.37711	0.036255	0.84899	0.999889	-0.687929	7.37711	6.11276	0.013421	0.3006	-0.638544	7.37711	5.26517	0.0217562	0.164718	Sst
ENSMUSG00000004371	0.200761	0.423268	0.13897	0.140252	0.112205	0.206001	0.18735	0.0224439	0.0573321	0.191237	0.117056	0.0636471	0.0122822	0.132995	Il11	chr7:4772373-4782859	0.225813	0.168519	0.0970171	0.0696415	NA	NA	NA	NA	NA	NA	NA	NA	NA	NA	NA	NA	NA	NA	NA	NA	NA	NA	NA	NA	Il11
ENSMUSG00000004383	3.56452	4.68876	4.52161	2.99228	2.68821	2.60235	2.16749	4.28273	3.52868	2.59016	3.92617	4.27602	6.13377	5.4383	Large1	chr8:72814599-73353540	3.94179	2.48601	3.58194	5.2827	0.835445	4.92423	19.9218	8.07e-06	2.79e-05	0.137653	4.92423	0.65949	0.41674	0.999889	-0.423644	4.92423	5.42593	0.0198399	0.333095	-0.561296	4.92423	9.53803	0.00201257	0.0509258	Large1
ENSMUSG00000004393	24.9024	21.0688	22.7607	24.6365	23.0831	22.532	23.293	23.7106	27.2977	28.8909	26.6624	21.161	17.8573	21.305	Ddx56	chr11:6258919-6267772	23.3421	22.9694	26.6404	20.1078	0.197814	5.9006	2.63555	0.104496	0.149507	-0.192838	5.9006	2.94837	0.085964	0.999889	0.217317	5.9006	3.17293	0.0748682	0.477694	0.410155	5.9006	11.2276	0.000805902	0.031424	Ddx56
ENSMUSG00000004394	26.019	24.9165	25.3282	21.8472	23.632	24.4749	22.7176	30.0217	21.139	24.6663	24.9038	22.3481	23.3404	26.077	Tmed4	chr11:6270369-6274870	24.5277	23.6082	25.1827	23.9218	0.227989	5.7347	3.20834	0.0732637	0.109183	-0.039108	5.7347	0.111256	0.738719	0.999889	0.0357777	5.7347	0.0795852	0.77786	0.940588	0.0748857	5.7347	0.348447	0.554994	0.789377	Tmed4
ENSMUSG00000004415	0.185448	0.291739	0.299244	0.23504	0.0485187	0.137717	0.201007	0.268163	0.292272	0.178925	0.255744	0.11588	0.301885	0.349453	Col26a1	chr5:136741759-136883209	0.252868	0.129081	0.248776	0.255739	1.15106	0.448317	6.9354	0.00845063	0.015937	0.0240365	0.448317	0.00386974	0.950398	0.999889	-0.0228256	0.448317	0.00298623	0.95642	0.991288	-0.0468621	0.448317	0.0126061	0.910604	0.961958	Col26a1
ENSMUSG00000004446	8.62315	11.9974	11.3822	8.70335	5.80118	6.63728	6.01128	14.6519	11.2938	9.16278	9.78837	9.54287	10.6064	14.4496	Bid	chr6:120891930-120916853	10.1765	6.14992	11.2242	11.533	0.898725	5.15212	23.8547	1.04e-06	4.16e-06	-0.142016	5.15212	0.730426	0.392745	0.999889	-0.184964	5.15212	1.06764	0.301479	0.708711	-0.0429474	5.15212	0.0573879	0.810673	0.922403	Bid
ENSMUSG00000004451	11.3437	9.51325	10.0762	10.5672	5.90755	6.2903	7.02304	11.7346	10.009	11.3424	10.6124	9.32337	10.1552	10.9206	Ralb	chr1:119470305-119504794	10.3751	6.40696	10.9246	10.1331	0.870385	5.52581	48.334	3.59e-12	3.08e-11	-0.075547	5.52581	0.44701	0.503758	0.999889	0.0351894	5.52581	0.0828557	0.773464	0.939313	0.110736	5.52581	0.819314	0.365381	0.655835	Ralb
ENSMUSG00000004455	172.759	164.947	167.644	167.546	79.9078	86.2642	87.5408	190.314	163.923	152.808	158.585	133.715	143.225	170.853	Ppp1cc	chr5:122158278-122175273	168.224	84.5709	166.408	149.265	1.16628	8.97988	96.6395	8.32e-23	2.01e-21	0.015425	8.97988	0.0210205	0.884723	0.999889	0.172002	8.97988	2.22582	0.13572	0.55555	0.156577	8.97988	1.84569	0.174285	0.459864	Ppp1cc
ENSMUSG00000004460	7.44074	6.80944	8.07986	7.57751	7.22186	7.46124	7.35909	8.69406	7.73356	7.89479	8.50586	7.83725	9.10658	8.51721	Dnajb11	chr16:22857845-22879634	7.47689	7.3474	8.20707	8.48701	0.199664	4.67727	2.3516	0.125154	0.174906	-0.134662	4.67727	1.26229	0.261219	0.999889	-0.180261	4.67727	1.94689	0.162922	0.588256	-0.0455985	4.67727	0.12447	0.724236	0.880455	Dnajb11
ENSMUSG00000004462	6.56864	7.00632	7.0089	6.66508	9.61014	8.68231	9.02426	7.38526	7.15671	7.72929	7.23684	5.00009	5.54385	5.98698	Tbccd1	chr16:22813214-22857669	6.81224	9.10557	7.37702	5.5103	-0.245434	4.27449	3.12745	0.0769839	0.114043	-0.117247	4.27449	0.824573	0.363847	0.999889	0.306165	4.27449	4.714	0.0299179	0.381194	0.423412	4.27449	8.99746	0.00270354	0.058651	Tbccd1
ENSMUSG00000004473	3.5887	5.13343	4.2391	3.37069	3.44796	3.35985	3.99366	4.38886	3.53133	3.77145	4.04364	4.48405	5.43952	5.3299	Clec11a	chr7:44302687-44306902	4.08298	3.60049	3.93382	5.08449	0.353694	3.02955	3.25093	0.0713828	0.106732	0.0510204	3.02955	0.080474	0.776656	0.999889	-0.317508	3.02955	2.70656	0.0999362	0.510303	-0.368529	3.02955	3.65075	0.056044	0.261987	Clec11a
ENSMUSG00000004500	1.86138	1.71753	2.42916	1.81081	3.06528	2.91492	2.83967	1.51877	1.80411	1.44971	2.0797	1.52073	1.46388	1.63631	Zfp324	chr7:12965838-12974236	1.95472	2.93996	1.71307	1.54031	-0.414734	3.25185	4.89368	0.0269551	0.0449497	0.190773	3.25185	1.18128	0.277096	0.999889	0.345404	3.25185	3.25635	0.0711474	0.470731	0.154631	3.25185	0.655659	0.418097	0.696463	Zfp324
ENSMUSG00000004508	2.54574	2.2395	3.00856	2.62693	3.02846	3.15521	3.91757	3.11595	2.81001	2.83925	3.23985	2.9699	2.63947	2.14512	Gab2	chr7:97081586-97308946	2.60518	3.36708	3.00126	2.58483	-0.1943	4.1065	1.49728	0.22109	0.286115	-0.2039	4.1065	1.91096	0.166856	0.999889	0.0178747	4.1065	0.0125185	0.910914	0.978501	0.221775	4.1065	1.92046	0.165806	0.449541	Gab2
ENSMUSG00000004530	14.8208	11.4207	11.6932	14.831	20.7265	18.4244	19.2311	14.0588	14.9552	15.9726	15.0368	13.33	9.99321	11.0153	Coro1c	chr5:113842436-113908758	13.1914	19.4607	15.0059	11.4462	-0.385937	7.13944	8.16556	0.00426934	0.00865062	-0.186928	7.13944	2.21028	0.137094	0.999889	0.209538	7.13944	2.36029	0.124459	0.542071	0.396465	7.13944	8.38621	0.00378078	0.0690139	Coro1c
ENSMUSG00000004535	21.5672	21.3263	20.2478	19.0052	19.5433	20.2019	20.8763	17.8181	19.4546	20.7347	20.6307	23.091	22.4799	19.893	Tax1bp1	chr6:52713729-52766780	20.5366	20.2072	19.6595	21.8213	0.196616	7.08353	3.04588	0.0809421	0.119146	0.0598042	7.08353	0.331238	0.564931	0.999889	-0.0843143	7.08353	0.565863	0.451908	0.803142	-0.144119	7.08353	1.65611	0.198129	0.490349	Tax1bp1
ENSMUSG00000004540	0	0	0	0	0	0	0	0	0	0	0	0	0	0	Psg17	chr7:18813937-18821607	0	0	0	0	NA	NA	NA	NA	NA	NA	NA	NA	NA	NA	NA	NA	NA	NA	NA	NA	NA	NA	NA	NA	Psg17
ENSMUSG00000004542	0	0	0	0	0	0	0.00555327	0	0	0	0	0	0	0	Psg19	chr7:18789567-18798520	0	0.00185109	0	0	NA	NA	NA	NA	NA	NA	NA	NA	NA	NA	NA	NA	NA	NA	NA	NA	NA	NA	NA	NA	Psg19
ENSMUSG00000004552	0	0	0	0.0107056	0	0	0.00561812	0	0.0240693	0.00446031	0.00982855	0	0.0670325	0.0203034	Ctse	chr1:131638306-131675505	0.0026764	0.00187271	0.00958955	0.029112	NA	NA	NA	NA	NA	NA	NA	NA	NA	NA	NA	NA	NA	NA	NA	NA	NA	NA	NA	NA	Ctse
ENSMUSG00000004558	112.648	94.1637	93.4074	111.329	256.499	250.435	288.749	99.2176	119.571	133.376	106.662	130.119	85.6525	89.1463	Ndrg2	chr14:51905271-51914158	102.887	265.227	114.707	101.639	-1.19104	8.2165	62.9367	2.13e-15	2.58e-14	-0.159841	8.2165	1.30574	0.253168	0.999889	0.0236806	8.2165	0.0245478	0.875499	0.969824	0.183522	8.2165	1.46611	0.225961	0.521633	Ndrg2
ENSMUSG00000004561	3.03846	2.64559	3.20884	3.01992	2.53358	2.57935	2.96338	2.74819	2.8119	2.73351	2.83918	2.64826	2.942	2.6571	Mettl17	chr14:51884842-51893039	2.9782	2.69211	2.7832	2.74912	0.32096	3.48811	3.89264	0.0484981	0.0756257	0.0969187	3.48811	0.420811	0.516532	0.999889	0.118869	3.48811	0.538482	0.463063	0.807887	0.0219502	3.48811	0.0184074	0.892079	0.955288	Mettl17
ENSMUSG00000004562	0.962155	0.864257	0.677558	1.15821	1.25105	1.21251	1.27915	1.03955	1.19608	1.29498	1.06333	1.189	0.973878	1.01918	Arhgef40	chr14:51984719-52006251	0.915546	1.24757	1.14848	1.06068	-0.27131	3.49198	2.00115	0.15718	0.213624	-0.329267	3.49198	3.40734	0.064907	0.999889	-0.207747	3.49198	1.16697	0.280025	0.692832	0.12152	3.49198	0.397928	0.528161	0.77225	Arhgef40
ENSMUSG00000004565	4.63583	3.15888	4.45253	4.58265	3.59142	4.25048	4.57623	5.2517	4.67754	4.89342	4.82704	3.11791	3.66236	3.2082	Pnpla6	chr8:3515384-3544267	4.20747	4.13938	4.91243	3.32949	0.200178	4.24639	1.50304	0.220204	0.285205	-0.222926	4.24639	2.19913	0.138089	0.999889	0.342072	4.24639	4.34258	0.0371705	0.399959	0.564998	4.24639	11.7629	0.000604235	0.0266485	Pnpla6
ENSMUSG00000004567	11.6354	9.17687	9.97859	9.73766	6.88487	8.0629	7.14112	13.1305	9.74431	11.2262	10.129	7.91457	9.61578	8.0303	Mcoln1	chr8:3500457-3515232	10.1321	7.36296	11.0575	8.52022	0.634763	4.95734	19.3188	1.11e-05	3.74e-05	-0.126805	4.95734	0.931659	0.334432	0.999889	0.253171	4.95734	3.13759	0.0765069	0.478341	0.379976	4.95734	7.04132	0.00796502	0.0967761	Mcoln1
ENSMUSG00000004568	5.39956	3.22067	3.9952	5.73673	7.2919	6.24371	7.21469	4.36644	4.91026	5.53429	5.12395	4.35	4.52213	3.68919	Arhgef18	chr8:3393006-3456601	4.58804	6.91677	4.98373	4.18711	-0.415465	5.41526	5.93043	0.0148816	0.0264377	-0.119419	5.41526	0.564693	0.452375	0.999889	0.139398	5.41526	0.654953	0.418347	0.780762	0.258817	5.41526	2.2494	0.133666	0.404706	Arhgef18
ENSMUSG00000004591	1.45424	1.88805	1.90273	1.49694	2.08967	2.39318	2.13003	1.67154	1.89499	1.63964	1.62189	1.94628	2.03201	1.66871	Pkn2	chr3:142790902-142882004	1.68549	2.20429	1.70701	1.88233	-0.214121	3.77235	1.79859	0.179883	0.240162	-0.020958	3.77235	0.0198978	0.887823	0.999889	-0.156021	3.77235	0.949465	0.329856	0.728833	-0.135063	3.77235	0.712189	0.398718	0.683221	Pkn2
ENSMUSG00000004609	0.158838	0.043792	0.0331803	0.112128	0.667516	0.759282	0.879181	0.127715	0.39149	0.0934324	0.0060554	0.131701	0.0762441	0.262689	Cd33	chr7:43524216-43544428	0.0869845	0.768659	0.154673	0.156878	-2.95779	-0.53024	15.2732	9.3e-05	0.000264236	-0.828141	-0.53024	1.39843	0.236987	0.999889	-0.854758	-0.53024	1.30652	0.253025	0.669317	-0.0266178	-0.53024	0.00128762	0.971375	0.989016	Cd33
ENSMUSG00000004610	87.6482	91.8592	81.4868	79.0267	74.918	67.4579	67.9426	86.4587	83.5488	92.3492	93.6292	121.038	88.5032	79.9216	Etfb	chr7:43444083-43457800	85.0052	70.1062	88.9965	96.4875	0.450512	6.6118	11.8185	0.000586456	0.00143017	-0.0689801	6.6118	0.329925	0.565703	0.999889	-0.177785	6.6118	1.8883	0.169394	0.595172	-0.108805	6.6118	0.706281	0.400681	0.68467	Etfb
ENSMUSG00000004612	0	0.0366382	0	0	0	0	0.0202713	0.0679963	0	0.0643748	0.0354634	0.0578478	0.0744205	0	Nkg7	chr7:43437073-43438249	0.00915956	0.00675711	0.0419586	0.0440895	NA	NA	NA	NA	NA	NA	NA	NA	NA	NA	NA	NA	NA	NA	NA	NA	NA	NA	NA	NA	Nkg7
ENSMUSG00000004613	0	0	0	0	0	0	0	0	0	0	0	0	0	0	NA	chrNA:NA-NA	0	0	0	0	NA	NA	NA	NA	NA	NA	NA	NA	NA	NA	NA	NA	NA	NA	NA	NA	NA	NA	NA	NA	NA
ENSMUSG00000004626	1.47663	1.21821	0.957194	1.39037	3.32626	3.44617	3.23954	0.814623	1.42273	1.58664	1.35882	2.17376	1.0487	1.20245	Stxbp2	chr8:3630955-3643644	1.2606	3.33732	1.2957	1.47497	-1.23026	2.84945	21.8563	2.94e-06	1.09e-05	-0.0447582	2.84945	0.0328663	0.856139	0.999889	-0.21933	2.84945	0.681052	0.409225	0.777132	-0.174572	2.84945	0.431817	0.511099	0.76267	Stxbp2
ENSMUSG00000004630	3.7634	3.30835	4.21555	3.30248	2.40831	3.01634	2.58016	4.08238	4.80536	3.88814	3.61106	3.86207	4.64681	4.65344	Pcp2	chr8:3623371-3625545	3.64744	2.66827	4.09673	4.38744	0.625631	2.78591	9.60719	0.00193817	0.00422882	-0.168963	2.78591	0.85595	0.354875	0.999889	-0.265275	2.78591	1.82085	0.177212	0.601962	-0.0963125	2.78591	0.240213	0.624052	0.831637	Pcp2
ENSMUSG00000004631	2.22926	2.05352	2.39112	2.3244	2.78059	3.13511	2.69915	2.7616	2.39676	2.33978	2.50729	2.34257	2.0697	2.00092	Sgce	chr6:4674350-4747207	2.24958	2.87162	2.50136	2.13773	-0.17769	2.90845	0.998129	0.317764	0.390932	-0.152837	2.90845	0.855383	0.355034	0.999889	0.0779147	2.90845	0.188089	0.664512	0.901495	0.230751	2.90845	1.65036	0.19891	0.491458	Sgce
ENSMUSG00000004633	9.31461	8.75181	8.64944	8.4567	10.9464	10.2594	10.9392	7.39115	8.70954	7.45006	10.0917	10.0343	8.22879	8.85328	Chn2	chr6:54039554-54301810	8.79314	10.715	8.41061	9.03879	-0.111688	5.71191	0.772036	0.379588	0.455686	0.063137	5.71191	0.286354	0.592566	0.999889	-0.0371151	5.71191	0.0848992	0.770765	0.938199	-0.100252	5.71191	0.620578	0.430833	0.706207	Chn2
ENSMUSG00000004637	5.41155	5.11949	5.97612	6.03929	2.58477	2.32122	2.67507	6.42753	5.08045	6.69497	6.123	4.55331	5.99748	5.55137	Wwox	chr8:114439655-115352708	5.63661	2.52702	6.08149	5.36739	1.33207	5.70119	88.7755	4.42e-21	9.11e-20	-0.110629	5.70119	0.777407	0.377935	0.999889	0.0727755	5.70119	0.287134	0.592063	0.874561	0.183405	5.70119	1.81799	0.177553	0.464676	Wwox
ENSMUSG00000004642	22.9699	21.2022	23.32	21.0037	10.8822	11.6558	11.6691	25.6585	21.9036	21.2175	21.0619	22.5142	20.9159	25.8141	Slbp	chr5:33634952-33652574	22.124	11.4024	22.4604	23.0814	1.13017	6.50994	85.334	2.52e-20	4.82e-19	-0.0224805	6.50994	0.0420728	0.837481	0.999889	-0.0611714	6.50994	0.267406	0.605077	0.878901	-0.0386908	6.50994	0.106944	0.743651	0.890461	Slbp
ENSMUSG00000004651	0	0	0	0	0.0180506	0.00517805	0	0	0.0276692	0	0.00470772	0	0.00493962	0	Tyr	chr7:87424771-87493512	0	0.00774288	0.00809422	0.00164654	NA	NA	NA	NA	NA	NA	NA	NA	NA	NA	NA	NA	NA	NA	NA	NA	NA	NA	NA	NA	Tyr
ENSMUSG00000004654	0.00982892	0	0	0	0	0	0	0	0	0	0	0	0	0	Ghrhr	chr6:55376295-55388530	0.00245723	0	0	0	NA	NA	NA	NA	NA	NA	NA	NA	NA	NA	NA	NA	NA	NA	NA	NA	NA	NA	NA	NA	Ghrhr
ENSMUSG00000004655	0.693555	0.912274	0.308493	0.509957	1.37474	0.958203	1.19919	0.0681775	0.731459	0.962816	0.817831	1.43071	0.615605	0.618239	Aqp1	chr6:55336432-55348555	0.60607	1.17738	0.645071	0.888186	-0.788337	1.07766	2.28262	0.130831	0.18169	-0.103777	1.07766	0.0451436	0.83174	0.999889	-0.545662	1.07766	1.08696	0.297146	0.704024	-0.441885	1.07766	0.713436	0.398305	0.68299	Aqp1
ENSMUSG00000004661	0.12997	0.0826795	0.0891283	0.119061	0.344269	0.558198	0.511007	0.183384	0.223707	0.0850367	0.17372	0.0785374	0.069634	0.100804	Arid3b	chr9:57790353-57836793	0.10521	0.471158	0.166462	0.082992	-1.98454	0.63091	34.8002	3.65e-09	2.09e-08	-0.656929	0.63091	4.23145	0.0396816	0.999889	0.340135	0.63091	0.905054	0.34143	0.735993	0.997064	0.63091	7.84246	0.00510332	0.0786985	Arid3b
ENSMUSG00000004665	1.73028	2.37994	1.99395	1.86121	3.015	1.94905	2.48162	2.63314	2.02718	2.23442	3.39847	3.19332	2.12492	2.35322	Cnn2	chr10:79988584-79996062	1.99134	2.48189	2.5733	2.55715	-0.146707	2.55881	0.38481	0.53504	0.607247	-0.370224	2.55881	2.84898	0.0914317	0.999889	-0.35762	2.55881	2.29854	0.129496	0.549139	0.0126035	2.55881	0.00285226	0.957408	0.983315	Cnn2
ENSMUSG00000004667	38.9254	44.6743	42.9035	38.6915	42.702	43.1494	40.6559	41.9415	35.8754	41.4488	40.4429	38.172	39.3393	44.513	Polr2e	chr10:80035949-80039795	41.2987	42.1691	39.9271	40.6748	0.14271	6.7743	1.53656	0.215131	0.279754	0.0463632	6.7743	0.190207	0.662744	0.999889	0.0215503	6.7743	0.0351811	0.851217	0.962387	-0.0248129	6.7743	0.0467135	0.828884	0.930528	Polr2e
ENSMUSG00000004668	0	0	0.00288144	0.00257755	0.00378055	0.0034704	0.00541061	0	0	0	0.00236638	0	0	0.0179241	Abca13	chr11:9191942-9684259	0.00136475	0.00422052	0.000591595	0.00597469	NA	NA	NA	NA	NA	NA	NA	NA	NA	NA	NA	NA	NA	NA	NA	NA	NA	NA	NA	NA	Abca13
ENSMUSG00000004677	0.365921	0.352675	0.333183	0.267251	0.944851	1.03489	1.40737	0.263855	0.37201	0.385353	0.507782	0.419947	0.273113	0.42972	Myo9b	chr8:71272714-71360713	0.329758	1.12904	0.38225	0.37426	-1.60039	1.9124	38.6249	5.14e-10	3.3e-09	-0.215943	1.9124	0.787098	0.374979	0.999889	-0.183265	1.9124	0.485866	0.485777	0.822136	0.0326785	1.9124	0.0154995	0.900922	0.958584	Myo9b
ENSMUSG00000004698	5.86068	3.95739	4.66208	5.4148	8.66309	10.5639	9.74032	4.6983	4.01433	4.81235	4.42549	4.19233	3.83078	4.53827	Hdac9	chr12:34047580-34917095	4.97374	9.65578	4.48762	4.18713	-0.781301	4.6269	25.7238	3.94e-07	1.69e-06	0.147842	4.6269	1.0492	0.305692	0.999889	0.250578	4.6269	2.55203	0.110153	0.52549	0.102736	4.6269	0.430979	0.511509	0.762727	Hdac9
ENSMUSG00000004707	0	0	0	0	0	0.0310683	0.0215279	0	0	0	0	0.010239	0	0	Ly9	chr1:171588624-171607410	0	0.0175321	0	0.00341299	NA	NA	NA	NA	NA	NA	NA	NA	NA	NA	NA	NA	NA	NA	NA	NA	NA	NA	NA	NA	Ly9
ENSMUSG00000004709	0	0	0	0	0	0	0	0	0	0	0	0	0.0043445	0	Cd244a	chr1:171559193-171609746	0	0	0	0.00144817	NA	NA	NA	NA	NA	NA	NA	NA	NA	NA	NA	NA	NA	NA	NA	NA	NA	NA	NA	NA	Cd244a
ENSMUSG00000004730	0.217811	0	0	0.0261289	0.289729	0.306065	0.372967	0.0689917	0.00939928	0.0217724	0.0239883	0.125215	0.181224	0.0148663	Adgre1	chr17:57358691-57483527	0.0609851	0.32292	0.0310379	0.107102	NA	NA	NA	NA	NA	NA	NA	NA	NA	NA	NA	NA	NA	NA	NA	NA	NA	NA	NA	NA	Adgre1
ENSMUSG00000004748	158.377	160.722	166.924	151.731	86.0281	91.6587	86.1749	184.933	156.803	155.709	155.12	131.35	173.354	187.006	Mtfp1	chr11:4091480-4095445	159.438	87.9539	163.141	163.903	1.03159	8.00511	62.061	3.33e-15	3.97e-14	-0.0341457	8.00511	0.0837972	0.772216	0.999889	-0.0409687	8.00511	0.103518	0.747649	0.928889	-0.00682302	8.00511	0.00286844	0.957287	0.98325	Mtfp1
ENSMUSG00000004768	2.17573	2.08222	2.10869	2.43922	3.76465	3.823	3.80791	2.27315	2.21575	2.42194	2.47838	2.23675	1.53816	2.18279	Rab23	chr1:33719887-33742564	2.20146	3.79852	2.3473	1.9859	-0.612309	4.37965	16.6473	4.5e-05	0.000136134	-0.0936059	4.37965	0.444913	0.504761	0.999889	0.150362	4.37965	0.972968	0.323941	0.725503	0.243967	4.37965	2.55829	0.109718	0.365002	Rab23
ENSMUSG00000004771	118.529	103.08	100.688	118.114	101.69	112.335	107.033	113.49	109.326	113.099	112.299	109.593	91.1381	103.517	Rab11a	chr9:64715299-64737758	110.103	107.019	112.054	101.416	0.215769	8.3405	3.57194	0.0587635	0.0897726	-0.0261228	8.3405	0.0615904	0.804	0.999889	0.121452	8.3405	1.13575	0.286552	0.696923	0.147575	8.3405	1.67543	0.195532	0.487793	Rab11a
ENSMUSG00000004788	26.6471	26.1955	27.47	26.5475	25.1757	24.2459	23.3973	30.2542	26.9409	30.5094	27.2385	28.5791	26.6131	26.4451	Eif2b2	chr12:85219481-85226628	26.715	24.273	28.7358	27.2125	0.3118	5.66904	7.96783	0.00476161	0.00954101	-0.107118	5.66904	1.11455	0.291096	0.999889	-0.0236895	5.66904	0.0466581	0.828984	0.955059	0.0834285	5.66904	0.577626	0.447244	0.718477	Eif2b2
ENSMUSG00000004789	71.5625	69.3242	71.4073	78.7395	51.544	50.5236	54.2116	72.9916	71.6826	77.3207	76.3792	67.5859	65.6305	66.3379	Dlst	chr12:85110833-85134845	72.7584	52.093	74.5935	66.5181	0.656746	7.55616	36.0689	1.9e-09	1.13e-08	-0.0370863	7.55616	0.138482	0.709795	0.999889	0.132484	7.55616	1.50635	0.219696	0.638355	0.16957	7.55616	2.46491	0.116414	0.376573	Dlst
ENSMUSG00000004791	4.15004	5.53085	5.9675	3.95536	3.32049	3.16065	2.98137	9.40608	5.50439	4.06402	4.50717	4.20578	7.86821	7.75556	Pgf	chr12:85166635-85177790	4.90094	3.15417	5.87041	6.60985	0.807128	3.05175	8.12789	0.00435894	0.0088072	-0.258452	3.05175	1.02052	0.312395	0.999889	-0.434879	3.05175	2.50708	0.113336	0.528801	-0.176427	3.05175	0.41161	0.521154	0.768677	Pgf
ENSMUSG00000004798	10.3879	7.9654	9.11772	10.1684	24.5235	22.7506	24.0277	9.42158	9.69571	8.44223	10.1636	7.44393	7.24526	6.51338	Ulk2	chr11:61775649-61855073	9.40984	23.7673	9.43078	7.06752	-1.16179	6.13009	95.2599	1.67e-22	3.91e-21	-0.00254721	6.13009	0.000524218	0.981733	0.999889	0.417929	6.13009	11.8344	0.000581468	0.0886319	0.420476	6.13009	11.9837	0.000536681	0.0252377	Ulk2
ENSMUSG00000004814	0	0	0	0	0.0347323	0.0132846	0.0414233	0	0	0.0328866	0.0120779	0	0	0	Ccl24	chr5:135569937-135573049	0	0.0298134	0.0112411	0	NA	NA	NA	NA	NA	NA	NA	NA	NA	NA	NA	NA	NA	NA	NA	NA	NA	NA	NA	NA	Ccl24
ENSMUSG00000004815	5.4664	3.93323	4.48742	5.83812	4.2389	4.07551	4.38457	5.4062	4.6118	5.69221	5.21041	3.38179	3.74469	4.65477	Dgkq	chr5:108646693-108669672	4.93129	4.23299	5.23015	3.92708	0.39626	5.07167	6.06574	0.0137829	0.0247264	-0.0848442	5.07167	0.330633	0.565286	0.999889	0.329235	5.07167	4.19581	0.040524	0.410782	0.414079	5.07167	6.61848	0.0100926	0.108694	Dgkq
ENSMUSG00000004821	0	0	0	0	0	0	0	0	0	0	0	0	0	0	Tmed11	chr5:108777235-108795363	0	0	0	0	NA	NA	NA	NA	NA	NA	NA	NA	NA	NA	NA	NA	NA	NA	NA	NA	NA	NA	NA	NA	Tmed11
ENSMUSG00000004837	0.919796	0.699703	0.491634	0.586378	1.02374	1.2702	1.38971	1.27359	0.654922	0.803841	1.74526	1.45412	2.00433	0.708503	Grap	chr11:61653265-61672784	0.674378	1.22788	1.1194	1.38899	-0.689895	0.959029	3.56187	0.0591211	0.0902627	-0.728058	0.959029	4.52465	0.0334099	0.999889	-1.03214	0.959029	8.0165	0.0046353	0.212634	-0.30408	0.959029	0.706866	0.400486	0.684548	Grap
ENSMUSG00000004842	0	0	0	0	0	0	0	0.00767362	0	0	0	0	0	0	Pou1f1	chr16:65520511-65535005	0	0	0.0019184	0	NA	NA	NA	NA	NA	NA	NA	NA	NA	NA	NA	NA	NA	NA	NA	NA	NA	NA	NA	NA	Pou1f1
ENSMUSG00000004843	52.9308	62.079	55.9427	52.626	54.6756	58.0793	56.8904	64.2482	54.795	50.7321	51.3893	56.9066	57.4758	61.5917	Chmp2b	chr16:65539128-65562726	55.8946	56.5484	55.2912	58.658	0.156211	6.69886	1.83452	0.175595	0.235095	0.0144381	6.69886	0.0183953	0.892114	0.999889	-0.0692831	6.69886	0.363765	0.546422	0.85512	-0.0837213	6.69886	0.531526	0.465966	0.7328	Chmp2b
ENSMUSG00000004846	3.18025	3.22823	3.05497	3.11085	2.48997	2.92533	2.49703	3.84112	2.87863	3.22379	3.21428	3.11328	3.79555	3.48721	Plod3	chr5:136987019-136996648	3.14358	2.63744	3.28945	3.46535	0.426902	3.83974	7.4603	0.00630744	0.0122738	-0.0662959	3.83974	0.215409	0.64256	0.999889	-0.139046	3.83974	0.814606	0.366762	0.75206	-0.0727502	3.83974	0.223119	0.636674	0.836686	Plod3
ENSMUSG00000004849	122.494	135.128	135.082	119.846	164.231	168.348	150.945	148.519	130.904	127.642	119.164	119.828	144.379	151.278	Ap1s1	chr5:137034993-137046135	128.137	161.175	131.557	138.495	-0.158108	8.24517	1.73288	0.188044	0.248945	-0.039682	8.24517	0.126716	0.721861	0.999889	-0.112597	8.24517	0.877447	0.348902	0.740812	-0.0729147	8.24517	0.367588	0.544322	0.781651	Ap1s1
ENSMUSG00000004864	0.176596	0.0638261	0.338518	0.246739	0.375057	0.396384	0.517938	0.0789693	0.141207	0.242981	0.123559	0.51507	0.378132	0.0850811	Mapk13	chr17:28769297-28780233	0.20642	0.429793	0.146679	0.326094	NA	NA	NA	NA	NA	NA	NA	NA	NA	NA	NA	NA	NA	NA	NA	NA	NA	NA	NA	NA	Mapk13
ENSMUSG00000004865	4.60437	4.96681	5.11261	4.94299	3.56724	3.97076	3.86886	5.00033	5.11717	4.74427	4.78172	4.81386	5.93503	5.35733	Srpk1	chr17:28587648-28622709	4.90669	3.80229	4.91087	5.36874	0.54204	5.53408	21.6434	3.28e-06	1.21e-05	-0.0026157	5.53408	0.000605086	0.980375	0.999889	-0.127842	5.53408	1.24354	0.264791	0.679849	-0.125226	5.53408	1.19387	0.27455	0.573223	Srpk1
ENSMUSG00000004872	0.0177705	0	0	0.0301494	0	0.00276771	0.0287671	0	0.0024649	0.0159871	0	0	0	0	Pax3	chr1:78101267-78197134	0.01198	0.0105116	0.00461299	0	NA	NA	NA	NA	NA	NA	NA	NA	NA	NA	NA	NA	NA	NA	NA	NA	NA	NA	NA	NA	Pax3
ENSMUSG00000004880	1.57907	0.942132	0.736712	1.22252	2.25258	2.39666	2.15022	1.11382	0.858932	1.30917	1.10921	1.05843	1.01204	0.98719	Lbr	chr1:181815335-181843046	1.12011	2.26649	1.09778	1.01922	-0.842557	2.23575	11.7674	0.000602761	0.00146639	0.0261923	2.23575	0.0128378	0.90979	0.999889	0.139318	2.23575	0.307673	0.579112	0.868921	0.113125	2.23575	0.203318	0.652056	0.84594	Lbr
ENSMUSG00000004885	0.439595	0.31633	0.290378	0.564401	0.745038	0.880801	1.40016	0.349986	0.369146	0.662691	1.20119	0.601903	0.77846	0.182455	Crabp2	chr3:87948666-87953376	0.402676	1.00867	0.645754	0.520939	-1.14408	-0.237417	4.91572	0.0266134	0.0444922	-0.679251	-0.237417	1.95346	0.162214	0.999889	-0.355688	-0.237417	0.460158	0.49755	0.828082	0.323563	-0.237417	0.382453	0.536293	0.777607	Crabp2
ENSMUSG00000004891	0.0954735	0.208072	0.163983	0.116293	0.118624	0.136115	0.108187	0.183773	0.178269	0.107915	0.220811	0.0765233	0.315707	0.305767	Nes	chr3:87971078-87980451	0.145955	0.120975	0.172692	0.232666	0.440633	0.148781	0.953231	0.328898	0.402801	-0.241672	0.148781	0.347284	0.555655	0.999889	-0.679541	0.148781	2.40873	0.12066	0.537918	-0.437869	0.148781	1.0057	0.315936	0.612414	Nes
ENSMUSG00000004892	15.5383	9.31475	9.78313	13.9056	19.6648	17.8262	21.432	11.0374	14.0367	15.2202	15.354	14.2406	7.40014	9.84409	Bcan	chr3:87987531-88000230	12.1355	19.641	13.9121	10.4949	-0.518525	5.49373	6.59079	0.0102508	0.0189732	-0.198282	5.49373	1.10905	0.292288	0.999889	0.21583	5.49373	1.11574	0.290837	0.698982	0.414112	5.49373	4.07563	0.043506	0.231151	Bcan
ENSMUSG00000004894	0.81481	0.630886	0.845509	0.958384	3.80164	4.05165	5.44231	0.723913	0.649634	0.864146	0.952097	1.24959	0.496053	0.691773	Hapln2	chr3:88021750-88027583	0.812397	4.43186	0.797447	0.812471	-2.26961	1.85881	64.4043	1.01e-15	1.26e-14	0.0264829	1.85881	0.00984394	0.920966	0.999889	0.00856321	1.85881	0.000877314	0.976371	0.995342	-0.0179197	1.85881	0.00385055	0.950521	0.979937	Hapln2
ENSMUSG00000004895	7.85331	7.14683	7.98142	7.84958	6.75171	6.99779	6.60448	7.86732	8.25636	9.09527	7.84346	7.39384	7.90343	7.65766	Prcc	chr3:87858903-87885608	7.70778	6.78466	8.26561	7.65165	0.358168	4.01792	6.17554	0.0129529	0.0233694	-0.103264	4.01792	0.612174	0.43397	0.999889	0.0131391	4.01792	0.00845053	0.926756	0.982787	0.116403	4.01792	0.66299	0.415506	0.69417	Prcc
ENSMUSG00000004896	4.62877	6.29216	5.37145	5.15789	4.66854	4.56041	5.11608	5.29277	5.15318	5.35622	4.93908	6.04113	5.85464	5.63902	Rrnad1	chr3:87922601-87930717	5.36257	4.78167	5.18531	5.84493	0.338408	5.0745	7.00044	0.00814895	0.015447	0.0454198	5.0745	0.149526	0.698989	0.999889	-0.122419	5.0745	0.934816	0.333615	0.732372	-0.167838	5.0745	1.75973	0.184659	0.474635	Rrnad1
ENSMUSG00000004897	85.252	92.3343	87.7759	79.5234	82.6938	82.4124	82.1022	96.8761	80.6256	86.6506	85.7374	86.8487	94.8221	93.3756	Hdgf	chr3:87906321-87916132	86.2214	82.4028	87.4724	91.6821	0.238213	7.96786	4.7442	0.0293973	0.0486157	-0.0226203	7.96786	0.0503796	0.822404	0.999889	-0.0877127	7.96786	0.650966	0.419768	0.781719	-0.0650924	7.96786	0.358326	0.549437	0.785512	Hdgf
ENSMUSG00000004902	21.1068	29.0386	21.8207	21.5848	42.4556	41.6383	49.723	25.1446	26.7634	20.0635	22.4358	29.7856	23.8876	21.115	Slc25a18	chr6:120773578-120794336	23.3877	44.6056	23.6018	24.9294	-0.758881	5.25584	26.1791	3.11e-07	1.35e-06	-0.0152107	5.25584	0.0120348	0.912645	0.999889	-0.0883898	5.25584	0.349082	0.554633	0.858655	-0.073179	5.25584	0.239331	0.62469	0.831692	Slc25a18
ENSMUSG00000004929	11.5556	7.29654	8.8752	13.7666	12.5398	13.2617	12.9995	8.26358	13.7762	11.731	12.1372	11.3113	7.51056	7.52047	Thop1	chr10:81070035-81082559	10.3735	12.9337	11.477	8.78077	-0.140622	5.78169	0.486417	0.48553	0.559645	-0.145572	5.78169	0.605257	0.436579	0.999889	0.249651	5.78169	1.50966	0.219191	0.638137	0.395223	5.78169	3.76137	0.0524497	0.253587	Thop1
ENSMUSG00000004931	9.0093	8.53088	8.06752	8.46274	11.026	12.4973	13.3106	9.05717	7.77723	8.55465	9.58057	5.94886	8.6408	7.97145	Apba3	chr10:81266960-81273246	8.51761	12.278	8.74241	7.52037	-0.353101	4.26412	5.13823	0.0234045	0.0396531	-0.0385914	4.26412	0.070638	0.79041	0.999889	0.180039	4.26412	1.30222	0.253809	0.670312	0.21863	4.26412	1.92023	0.165832	0.449541	Apba3
ENSMUSG00000004933	24.0591	22.5508	21.1316	24.4952	38.8871	35.7609	33.4579	23.1708	25.0233	24.1697	23.1561	23.2762	22.6433	23.4869	Matk	chr10:81252935-81263365	23.0592	36.0353	23.88	23.1355	-0.470281	6.89414	17.7299	2.55e-05	8.08e-05	-0.0520128	6.89414	0.249728	0.617267	0.999889	-0.00228793	6.89414	0.000413849	0.98377	0.996824	0.0497248	6.89414	0.195248	0.658584	0.848523	Matk
ENSMUSG00000004934	7.52766	6.13249	7.21127	7.97551	6.68325	6.96986	6.27327	7.21504	8.18432	7.8176	7.59054	8.18055	7.13021	6.60129	Pias4	chr10:81153266-81167923	7.21173	6.64213	7.70187	7.30402	0.293602	5.06028	4.82075	0.0281191	0.0466819	-0.0957207	5.06028	0.606706	0.436031	0.999889	-0.0127366	5.06028	0.00919008	0.923628	0.981503	0.082984	5.06028	0.389534	0.532545	0.774524	Pias4
ENSMUSG00000004936	86.0228	69.1653	71.0049	88.1489	174.384	167.946	163.711	66.096	105.907	82.6231	82.1577	98.0659	64.7776	68.4848	Map2k1	chr9:64185770-64253631	78.5855	168.68	84.1959	77.1095	-0.926893	8.3706	32.9938	9.25e-09	5.02e-08	-0.101082	8.3706	0.451249	0.501743	0.999889	0.0336761	8.3706	0.0428799	0.835952	0.956935	0.134758	8.3706	0.684219	0.408138	0.689874	Map2k1
ENSMUSG00000004937	138.663	135.331	146.272	139.253	136.144	137.156	134.567	169.097	147.167	161.784	153.059	126.43	133.694	131.656	Sgta	chr10:81044075-81060181	139.88	135.956	157.777	130.593	0.214923	8.13256	4.10463	0.0427659	0.0677024	-0.175037	8.13256	3.20195	0.0735504	0.999889	0.101236	8.13256	0.914601	0.338897	0.735395	0.276273	8.13256	6.7671	0.00928534	0.103991	Sgta
ENSMUSG00000004939	0.0170724	0.166087	0	0	0.00811051	0.0465321	0.0483647	0.0324461	0	0.030718	0.0084611	0.0368046	0.00887789	0.0524359	Nmrk2	chr10:81198170-81202051	0.0457898	0.0343358	0.0179063	0.0327061	NA	NA	NA	NA	NA	NA	NA	NA	NA	NA	NA	NA	NA	NA	NA	NA	NA	NA	NA	NA	Nmrk2
ENSMUSG00000004945	46.7316	56.3195	51.3215	39.1546	25.6663	24.7599	24.8735	53.0144	46.5677	45.4613	44.5728	50.1801	56.8792	58.8398	Tmem242	chr17:5410870-5440259	48.3818	25.0999	47.4041	55.2997	1.1183	5.45416	70.1371	5.53e-17	7.77e-16	0.0266146	5.45416	0.0496502	0.823673	0.999889	-0.193939	5.45416	2.274	0.13156	0.551439	-0.220554	5.45416	2.94365	0.0862155	0.325509	Tmem242
ENSMUSG00000004947	0.708049	1.0247	0.871423	0.672809	1.09718	1.07389	0.903578	0.944498	0.847963	0.845968	0.967492	0.782465	0.968689	0.793497	Dtx2	chr5:135994800-136032872	0.819246	1.02488	0.90148	0.848217	-0.152194	2.65379	0.562318	0.453328	0.528313	-0.140472	2.65379	0.555424	0.45611	0.999889	-0.0490192	2.65379	0.0577333	0.810115	0.950841	0.091453	2.65379	0.201047	0.653877	0.846383	Dtx2
ENSMUSG00000004948	0.296799	0.522767	0.268665	0.115358	0.0338397	0.0388295	0.0403588	0.76713	0.0922167	0.192249	0.305955	0.882977	0.555623	0.717112	Zp3	chr5:135980099-135988624	0.300897	0.037676	0.339388	0.718571	3.11454	-1.02161	15.6433	7.65e-05	0.000220681	-0.170634	-1.02161	0.0822206	0.77431	0.999889	-1.25509	-1.02161	3.9575	0.046663	0.425825	-1.08446	-1.02161	2.97987	0.0843058	0.322427	Zp3
ENSMUSG00000004951	6.4746	6.20903	6.34351	5.2304	4.25554	3.5377	5.33429	6.94868	6.86339	8.16842	13.0165	11.3798	11.693	7.76722	Hspb1	chr5:135887919-135889563	6.06439	4.37584	8.74924	10.28	0.64452	2.94585	6.98392	0.00822455	0.0155671	-0.529905	2.94585	5.74904	0.0164977	0.999889	-0.755252	2.94585	10.2167	0.00139177	0.129066	-0.225347	2.94585	0.910236	0.340052	0.634353	Hspb1
ENSMUSG00000004952	0.385625	0.368915	0.245727	0.462906	0.301311	0.279358	0.566346	0.638859	0.381812	0.556903	0.336968	0.30081	0.374675	0.220777	Rasa4	chr5:136083916-136111860	0.365793	0.382338	0.478636	0.298754	0.113643	1.28217	0.123005	0.725798	0.780138	-0.38965	1.28217	1.70921	0.191088	0.999889	0.298635	1.28217	0.834645	0.360933	0.749209	0.688285	1.28217	4.40464	0.0358414	0.210215	Rasa4
ENSMUSG00000004961	17.3339	14.7124	16.1547	15.4531	43.5314	46.1862	40.1504	12.1657	17.3541	13.2729	17.2349	23.2196	18.0839	16.1816	Syt5	chr7:4539765-4547541	15.9135	43.2893	15.0069	19.1617	-1.26996	5.24648	71.2089	3.21e-17	4.63e-16	0.0834248	5.24648	0.351076	0.553504	0.999889	-0.262245	5.24648	3.00176	0.0831739	0.487507	-0.34567	5.24648	5.22333	0.0222858	0.166813	Syt5
ENSMUSG00000004980	82.5693	74.7486	79.1545	91.4702	84.361	93.9421	92.5281	68.4565	85.9408	77.6508	86.7237	100.595	81.3647	79.2958	Hnrnpa2b1	chr6:51460932-51469894	81.9856	90.277	79.6929	87.085	0.0363466	8.42576	0.0835093	0.772597	0.81991	0.0401175	8.42576	0.118827	0.73031	0.999889	-0.0816099	8.42576	0.422576	0.515654	0.838299	-0.121727	8.42576	0.941272	0.331951	0.627266	Hnrnpa2b1
ENSMUSG00000004988	0.209596	0.778051	0.166012	0.0990023	0.0746789	0.0999722	0.0148442	0.360993	0.15263	0.106065	0.051938	0.423606	0.258858	0.174349	Fxyd4	chr6:117933559-117937692	0.313165	0.0631651	0.167907	0.285604	NA	NA	NA	NA	NA	NA	NA	NA	NA	NA	NA	NA	NA	NA	NA	NA	NA	NA	NA	NA	Fxyd4
ENSMUSG00000004994	3.18913	2.72846	3.56763	3.71382	5.43422	6.01939	5.61562	3.3518	4.05883	4.45308	3.69273	3.46269	3.04999	4.21407	Ccdc130	chr8:84257795-84270380	3.29976	5.68974	3.88911	3.57558	-0.610295	3.43707	10.5864	0.00113923	0.00262027	-0.23925	3.43707	1.85996	0.172629	0.999889	-0.115099	3.43707	0.368808	0.543655	0.853412	0.124151	3.43707	0.42821	0.512869	0.763783	Ccdc130
ENSMUSG00000004996	2.82172	3.03206	2.80619	3.08792	4.03062	4.60925	4.00773	2.9139	3.17308	3.53149	3.77676	3.19671	2.75499	3.78794	Mri1	chr8:84249906-84257326	2.93698	4.21587	3.34881	3.24655	-0.347597	3.47224	3.86448	0.0493183	0.0767332	-0.191649	3.47224	1.35268	0.244811	0.999889	-0.145252	3.47224	0.666868	0.414146	0.779627	0.0463968	3.47224	0.0679905	0.794285	0.914658	Mri1
ENSMUSG00000005034	102.181	80.595	95.7266	106.101	100.622	103.808	101.461	94.6275	86.4549	83.8355	104.386	78.4389	79.2432	82.5138	Prkacb	chr3:146729574-146812990	96.151	101.964	92.3261	80.0653	0.0906597	8.98212	0.598851	0.439017	0.514219	0.0597674	8.98212	0.304577	0.581027	0.999889	0.267288	8.98212	5.16709	0.0230188	0.347768	0.207521	8.98212	3.12247	0.0772198	0.308663	Prkacb
ENSMUSG00000005043	0.160126	0.163976	0.0966317	0.203615	0.480089	0.450014	0.669348	0.155541	0.321314	0.432167	0.285691	0.283831	0.210945	0.284156	Sgsh	chr11:119343425-119355536	0.156087	0.53315	0.298679	0.259644	-1.59678	0.416611	18.9293	1.36e-05	4.52e-05	-0.945392	0.416611	7.39437	0.00654283	0.999889	-0.734201	0.416611	3.87317	0.0490638	0.431362	0.211191	0.416611	0.329087	0.566197	0.796399	Sgsh
ENSMUSG00000005045	6.98218	9.60217	9.66	8.45141	4.75902	5.58404	5.55695	7.39952	9.02639	6.90663	8.91736	8.83518	12.3158	8.73066	Chd5	chr4:152338651-152390194	8.67394	5.30001	8.06247	9.96056	0.884346	6.28327	33.7207	6.36e-09	3.53e-08	0.104036	6.28327	0.570115	0.450213	0.999889	-0.196083	6.28327	1.74724	0.186224	0.610756	-0.300119	6.28327	4.1024	0.0428223	0.229509	Chd5
ENSMUSG00000005054	159.531	199.24	189.056	151.628	72.2	71.3825	78.9777	175.091	143.236	162.935	160.311	182.416	203.905	214.628	Cstb	chr10:78425669-78427622	174.864	74.1868	160.393	200.316	1.40947	6.55355	118.408	1.41e-27	4.92e-26	0.121879	6.55355	1.12656	0.28851	0.999889	-0.196875	6.55355	2.53658	0.111235	0.527229	-0.318754	6.55355	6.66628	0.0098254	0.107093	Cstb
ENSMUSG00000005057	3.12698	3.91374	3.40966	3.32842	2.32653	2.67559	2.33727	3.68413	2.97189	3.29938	3.54225	2.21138	2.94816	3.48934	Sh2b2	chr5:136218147-136246556	3.4447	2.44646	3.37441	2.88296	0.666574	3.15239	11.3615	0.00074981	0.00178986	0.0281062	3.15239	0.0245494	0.875495	0.999889	0.253747	3.15239	1.68735	0.19395	0.618627	0.225641	3.15239	1.33653	0.247647	0.545494	Sh2b2
ENSMUSG00000005069	27.374	22.2437	25.7203	27.7352	17.4251	18.444	19.8024	29.1312	29.7658	26.1319	30.2445	26.6897	23.4652	23.4088	Pex5	chr6:124396816-124415067	25.7683	18.5572	28.8183	24.5213	0.649021	6.62436	29.6242	5.24e-08	2.58e-07	-0.160926	6.62436	2.19463	0.138492	0.999889	0.0759929	6.62436	0.417873	0.518	0.840281	0.236919	6.62436	4.04047	0.0444214	0.234058	Pex5
ENSMUSG00000005078	18.5655	20.643	18.1208	16.1766	14.114	14.5412	13.7057	17.8803	15.9641	18.9121	16.6036	18.4584	23.1012	23.2066	Jkamp	chr12:72085589-72101461	18.3765	14.1203	17.34	21.5887	0.552346	5.59736	18.4871	1.71e-05	5.6e-05	0.0800589	5.59736	0.465676	0.494983	0.999889	-0.233274	5.59736	3.41633	0.0645545	0.46172	-0.313333	5.59736	6.17392	0.0129647	0.124139	Jkamp
ENSMUSG00000005087	0.0950371	0.023737	0.123797	0.0750783	0.242262	0.333581	0.354598	0.0947142	0.168798	0.12512	0.0942009	0.157408	0.0819658	0.123403	Cd44	chr2:102811141-102901665	0.0794123	0.310147	0.120708	0.120926	-1.77951	0.0318474	16.2444	5.57e-05	0.000165196	-0.599699	0.0318474	2.05472	0.151735	0.999889	-0.595096	0.0318474	1.75573	0.185158	0.609994	0.00460285	0.0318474	0.000106716	0.991758	0.996885	Cd44
ENSMUSG00000005089	4.97043	4.11137	4.09871	4.2675	17.0994	16.4314	16.2424	2.77866	5.79566	2.73611	4.64812	7.59039	5.6408	4.75198	Slc1a2	chr2:102658659-102790784	4.36201	16.5911	3.98964	5.99439	-1.75357	6.52237	71.6758	2.54e-17	3.7e-16	0.12805	6.52237	0.445219	0.504614	0.999889	-0.451952	6.52237	4.81292	0.0282472	0.373392	-0.580002	6.52237	7.93801	0.00484071	0.0763987	Slc1a2
ENSMUSG00000005102	2.24952	1.60691	1.73503	2.21948	1.96923	1.95419	2.51328	1.55116	1.87127	2.06355	1.96458	1.6778	1.33627	1.38441	Eif2ak4	chr2:118388618-118475234	1.95274	2.14557	1.86264	1.46616	0.0404136	3.79749	0.0499906	0.82308	0.860969	0.0663611	3.79749	0.157329	0.691627	0.999889	0.418546	3.79749	5.23574	0.0221274	0.341076	0.352185	3.79749	3.71813	0.0538248	0.25684	Eif2ak4
ENSMUSG00000005103	110.181	72.7117	72.8635	109.937	144.52	139.726	142.784	69.3049	122.825	102.253	103.355	102.775	57.8662	65.805	Wdr1	chr5:38526813-38563221	91.4233	142.344	99.4344	75.4822	-0.462524	8.20912	5.12218	0.0236219	0.0399701	-0.122428	8.20912	0.413886	0.520003	0.999889	0.28426	8.20912	1.89172	0.169008	0.59477	0.406688	8.20912	3.85082	0.0497218	0.246323	Wdr1
ENSMUSG00000005107	0.0216302	0.136065	0.0419568	0.0300254	0.0998216	0.117909	0.126055	0.00880889	0.0240021	0.0472584	0.0275656	0.0233151	0.0546331	0.0126542	Slc2a9	chr5:38349273-38503143	0.0574194	0.114595	0.0269087	0.0302008	NA	NA	NA	NA	NA	NA	NA	NA	NA	NA	NA	NA	NA	NA	NA	NA	NA	NA	NA	NA	Slc2a9
ENSMUSG00000005124	0.532283	0.568397	0.628693	0.657656	0.175791	0.238951	0.125794	0.692434	0.533402	0.453254	0.513493	0.454088	0.627598	0.702312	Ccn4	chr15:66891320-66923201	0.596757	0.180179	0.548146	0.594666	1.89832	1.48376	45.0355	1.93e-11	1.52e-10	0.124278	1.48376	0.270864	0.602753	0.999889	0.00414622	1.48376	0.00025825	0.987178	0.997468	-0.120132	1.48376	0.217224	0.641163	0.839807	Ccn4
ENSMUSG00000005125	11.9807	6.79181	7.50243	12.3202	21.0597	23.1521	22.7411	5.58704	13.3698	9.54163	10.0854	12.9268	6.77396	6.60969	Ndrg1	chr15:66929318-66969640	9.64879	22.3176	9.64595	8.77014	-1.03231	6.29942	15.7149	7.36e-05	0.000213236	-0.000370497	6.29942	2.33e-06	0.998783	0.999889	0.148889	6.29942	0.320444	0.571341	0.866814	0.149259	6.29942	0.32207	0.570366	0.799314	Ndrg1
ENSMUSG00000005131	0.215855	0.741147	0.804561	0.233048	0.337796	0.290703	0.172659	0.832529	0.480811	0.342691	0.478254	0.588517	0.528223	0.584976	4930550C14Rik	chr9:53402325-53434402	0.498653	0.267052	0.533571	0.567239	NA	NA	NA	NA	NA	NA	NA	NA	NA	NA	NA	NA	NA	NA	NA	NA	NA	NA	NA	NA	4930550C14Rik
ENSMUSG00000005142	2.44043	1.38343	1.56806	2.17607	3.19169	2.96945	3.5473	1.47354	2.17207	1.90473	2.42975	1.86721	1.541	1.67682	Man2b1	chr8:85083270-85098282	1.892	3.23615	1.99502	1.69501	-0.598224	3.21835	7.2475	0.00709999	0.0136418	-0.076588	3.21835	0.135843	0.712449	0.999889	0.163214	3.21835	0.522613	0.469729	0.811289	0.239802	3.21835	1.12725	0.288363	0.586963	Man2b1
ENSMUSG00000005148	9.33636	12.6075	14.069	10.1687	6.67691	7.94998	6.93934	11.7684	10.1285	7.52082	13.8497	7.6338	12.8898	9.99765	Klf5	chr14:99298691-99315036	11.5454	7.18874	10.8169	10.1738	0.856339	4.13408	16.176	5.77e-05	0.000170642	0.0952119	4.13408	0.244579	0.620919	0.999889	0.183193	4.13408	0.769695	0.380311	0.760623	0.0879808	4.13408	0.1781	0.673011	0.85616	Klf5
ENSMUSG00000005150	22.5567	27.3454	25.6202	23.541	19.4671	19.0015	19.794	24.2309	22.843	24.5099	24.1813	24.9386	27.2448	28.8795	Wdr83	chr8:85075035-85081306	24.7658	19.4209	23.9413	27.021	0.523718	6.08088	21.3098	3.91e-06	1.42e-05	0.0463199	6.08088	0.199518	0.65511	0.999889	-0.125728	6.08088	1.26512	0.260684	0.674452	-0.172047	6.08088	2.37227	0.123508	0.38829	Wdr83
ENSMUSG00000005161	196.111	227.452	221.806	203.081	104.282	105.696	108.569	215.941	201.004	207.173	203.17	209.256	227.591	250.563	Prdx2	chr8:84969587-84974834	212.112	106.182	206.822	229.137	1.17152	9.20837	118.563	1.31e-27	4.56e-26	0.0343484	9.20837	0.126793	0.721781	0.999889	-0.111668	9.20837	1.15266	0.282993	0.693942	-0.146017	9.20837	1.97276	0.160155	0.441568	Prdx2
ENSMUSG00000005198	5.56966	5.10497	4.64939	5.03427	5.63611	4.87279	5.64899	2.8089	5.52007	4.97269	4.98313	6.04904	4.23003	3.21743	Polr2a	chr11:69733997-69758637	5.08957	5.38596	4.5712	4.49883	0.0919367	5.1065	0.203631	0.651806	0.715078	0.150406	5.1065	0.637271	0.424701	0.999889	0.185993	5.1065	0.829337	0.362464	0.750063	0.0355873	5.1065	0.0305181	0.86132	0.944808	Polr2a
ENSMUSG00000005202	0	0	0	0	0	0	0.059091	0	0	0.0187653	0	0.101176	0	0	Shbg	chr11:69614804-69617905	0	0.019697	0.00469132	0.0337254	NA	NA	NA	NA	NA	NA	NA	NA	NA	NA	NA	NA	NA	NA	NA	NA	NA	NA	NA	NA	Shbg
ENSMUSG00000005204	11.4167	12.4484	11.685	10.874	10.5844	11.3483	11.0553	10.2159	11.2404	10.7844	11.1919	11.5183	13.4523	12.4631	Senp3	chr11:69673115-69682084	11.606	10.996	10.8582	12.4779	0.251124	5.38193	4.72638	0.0297033	0.0490746	0.0934903	5.38193	0.772366	0.379486	0.999889	-0.103217	5.38193	0.810183	0.368066	0.752491	-0.196707	5.38193	2.94882	0.0859402	0.325242	Senp3
ENSMUSG00000005220	0.0727158	0.0238284	0.00526583	0.0282628	0.0165815	0.0348818	0.0296637	0.0110557	0.0367138	0	0.0115322	0	0.0786515	0.0625346	Corin	chr5:72300025-72504473	0.0325182	0.0270423	0.0148254	0.047062	NA	NA	NA	NA	NA	NA	NA	NA	NA	NA	NA	NA	NA	NA	NA	NA	NA	NA	NA	NA	Corin
ENSMUSG00000005225	1.41483	1.91036	1.60343	1.55899	2.40946	2.45673	2.57128	1.50637	1.41509	1.76301	1.59129	1.28577	1.679	1.53802	Plekha8	chr6:54595111-54645839	1.6219	2.47916	1.56894	1.50093	-0.439203	3.6189	6.81809	0.00902389	0.016914	0.0439097	3.6189	0.0779619	0.780079	0.999889	0.111999	3.6189	0.431219	0.511392	0.835863	0.0680895	3.6189	0.159683	0.689449	0.863979	Plekha8
ENSMUSG00000005232	0	0	0	0	0	0	0	0	0	0	0	0	0	0	G6pc2	chr2:69211073-69227841	0	0	0	0	NA	NA	NA	NA	NA	NA	NA	NA	NA	NA	NA	NA	NA	NA	NA	NA	NA	NA	NA	NA	G6pc2
ENSMUSG00000005233	0.142877	0.348121	0.285425	0.287238	0.318314	0.365251	0.396384	0.234084	0.220049	0.226049	0.366258	0.377051	0.251076	0.327861	Spc25	chr2:69193895-69206194	0.265915	0.359983	0.26161	0.318663	-0.262201	-0.0437545	0.487823	0.4849	0.559031	0.023256	-0.0437545	0.00437905	0.947239	0.999889	-0.259207	-0.0437545	0.472814	0.491695	0.825192	-0.282463	-0.0437545	0.562875	0.453104	0.723825	Spc25
ENSMUSG00000005237	0.0424217	0.0792806	0.095041	0.0446556	0.121926	0.101748	0.126186	0.0705445	0.042219	0.0429347	0.0147169	0.153183	0.0540466	0.0749185	Dnah2	chr11:69420809-69549110	0.0653497	0.11662	0.0426038	0.0940493	-0.661836	0.191391	2.10994	0.146345	0.200503	0.61319	0.191391	1.99568	0.157748	0.999889	-0.517623	0.191391	1.27902	0.258082	0.673424	-1.13081	0.191391	6.00985	0.0142262	0.130238	Dnah2
ENSMUSG00000005251	0.349654	0.374335	0.226592	0.343186	1.05705	0.493831	0.598827	0.260521	0.520818	0.396777	0.425345	0.334063	0.0619857	0.142376	Ripk4	chr16:97741933-97763787	0.323442	0.71657	0.400865	0.179475	-0.977499	0.665696	5.64183	0.0175369	0.0306066	-0.313957	0.665696	0.658676	0.417028	0.999889	0.856039	0.665696	3.87551	0.0489953	0.431362	1.17	0.665696	7.17945	0.00737431	0.0940622	Ripk4
ENSMUSG00000005262	13.3593	10.6202	11.6929	13.1328	21.4901	24.9314	23.0154	11.4899	15.1554	13.9119	12.4339	13.623	11.4641	13.2655	Ufd1	chr16:18811779-18835261	12.2013	23.1456	13.2478	12.7842	-0.748538	6.00396	32.4604	1.22e-08	6.51e-08	-0.120737	6.00396	0.968116	0.325151	0.999889	-0.0644842	6.00396	0.236938	0.626426	0.886503	0.0562528	6.00396	0.179825	0.671523	0.855659	Ufd1
ENSMUSG00000005267	1.04752	1.01791	1.04882	1.14207	2.40901	2.51741	2.50696	0.905446	1.12699	1.0831	1.02402	0.862922	0.965307	0.861747	Zfp287	chr11:62700356-62731905	1.06408	2.47779	1.03489	0.896659	-1.04487	3.31129	39.993	2.55e-10	1.71e-09	0.0377538	3.31129	0.0586511	0.808641	0.999889	0.250091	3.31129	2.1629	0.141378	0.561988	0.212337	3.31129	1.56251	0.211299	0.506417	Zfp287
ENSMUSG00000005268	0.31743	0.160433	0.109374	0.231055	0.72092	0.535852	0.596407	0.0593544	0.412601	0.313208	0.288248	0.757159	0.328005	0.286194	Prlr	chr15:10177238-10349180	0.204573	0.617726	0.268353	0.45712	-1.41931	2.47125	9.88984	0.00166194	0.00368136	-0.397423	2.47125	0.889308	0.345665	0.999889	-1.14752	2.47125	6.47949	0.0109126	0.28114	-0.750093	2.47125	2.78258	0.0952946	0.342526	Prlr
ENSMUSG00000005299	13.5728	9.56218	11.4729	13.0583	12.9006	12.228	12.0401	12.1428	12.1339	13.3864	13.1291	10.937	9.38476	10.548	Letm1	chr5:33739673-33782817	11.9165	12.3895	12.698	10.2899	0.118992	6.84412	0.838603	0.359797	0.435124	-0.0922139	6.84412	0.590255	0.44232	0.999889	0.215281	6.84412	2.73178	0.0983696	0.507405	0.307495	6.84412	5.55434	0.0184349	0.149503	Letm1
ENSMUSG00000005312	59.0213	45.87	50.7457	63.8696	85.0541	84.7317	92.6656	60.3446	54.7953	61.359	67.9587	44.0477	41.3745	45.4795	Ubqln1	chr13:58176156-58215653	54.8767	87.4838	61.1144	43.6339	-0.496835	7.80558	14.8458	0.000116668	0.000325775	-0.154674	7.80558	1.65764	0.197923	0.999889	0.3342	7.80558	6.54156	0.0105383	0.278571	0.488874	7.80558	13.8999	0.000192804	0.0156977	Ubqln1
ENSMUSG00000005320	0.208416	0.494968	0.309081	0.263318	0.122184	0.106359	0.0753736	0.455088	0.361668	0.231382	0.250536	0.387165	0.424294	0.658286	Fgfr4	chr13:55152640-55168759	0.318946	0.101306	0.324669	0.489915	1.81214	0.198346	18.1013	2.09e-05	6.75e-05	-0.0271859	0.198346	0.0057627	0.939489	0.999889	-0.626281	0.198346	2.69584	0.10061	0.511276	-0.599095	0.198346	2.47415	0.115732	0.375898	Fgfr4
ENSMUSG00000005338	0.841605	1.17313	1.25304	0.938477	0.950014	1.10927	0.999228	0.940583	0.795203	0.680296	0.926336	1.1238	1.84726	1.22171	Cadm3	chr1:173333258-173367695	1.05156	1.0195	0.835605	1.39759	0.217938	2.73221	0.934049	0.333813	0.408015	0.331765	2.73221	2.53181	0.111572	0.999889	-0.407318	2.73221	3.34989	0.0672093	0.464973	-0.739083	2.73221	11.011	0.000905741	0.0329214	Cadm3
ENSMUSG00000005339	0	0	0	0	0	0	0	0	0	0	0	0	0	0	Fcer1a	chr1:173221284-173227214	0	0	0	0	NA	NA	NA	NA	NA	NA	NA	NA	NA	NA	NA	NA	NA	NA	NA	NA	NA	NA	NA	NA	Fcer1a
ENSMUSG00000005354	80.1493	95.1329	87.8236	74.7379	57.0796	56.6005	54.4309	95.8823	80.0534	79.8958	79.8252	76.3465	87.4102	83.7606	Txn2	chr15:77915047-77929006	84.4609	56.037	83.9142	82.5058	0.764099	8.36607	42.1656	8.39e-11	6.03e-10	0.00737934	8.36607	0.00476109	0.944989	0.999889	0.0341335	8.36607	0.0871937	0.767776	0.937372	0.0267542	8.36607	0.0535854	0.816938	0.924803	Txn2
ENSMUSG00000005355	0	0	0	0	0	0	0	0	0	0	0	0	0	0	Casp14	chr10:78711991-78718294	0	0	0	0	NA	NA	NA	NA	NA	NA	NA	NA	NA	NA	NA	NA	NA	NA	NA	NA	NA	NA	NA	NA	Casp14
ENSMUSG00000005357	2.07517	1.409	1.98735	1.46117	1.33588	1.1394	1.03944	1.70757	1.38706	1.56251	1.50542	1.23998	2.11913	1.54722	Slc1a6	chr10:78780496-78814765	1.73317	1.17157	1.54064	1.63544	0.736735	1.70692	8.58473	0.00338993	0.00702558	0.169148	1.70692	0.55462	0.456436	0.999889	0.0865838	1.70692	0.124025	0.724709	0.921927	-0.0825642	1.70692	0.112978	0.736779	0.886623	Slc1a6
ENSMUSG00000005360	6.04936	3.57405	3.56068	5.42876	17.9353	16.1851	16.7266	3.2833	6.05047	3.93105	5.54204	7.36342	3.76571	3.9292	Slc1a3	chr15:8634124-8710764	4.65321	16.949	4.70172	5.01945	-1.68905	5.93256	50.4941	1.2e-12	1.09e-11	-0.0144875	5.93256	0.00432045	0.947593	0.999889	-0.0998239	5.93256	0.176338	0.67454	0.903741	-0.0853364	5.93256	0.128843	0.719635	0.878533	Slc1a3
ENSMUSG00000005362	21.2323	19.7799	20.5154	22.9038	27.6682	30.8057	30.2044	21.3979	22.7916	23.0057	20.4924	18.8948	17.3667	21.6505	Crbn	chr6:106780201-106800077	21.1079	29.5594	21.9219	19.304	-0.310872	6.87377	6.75599	0.00934335	0.0174478	-0.0561306	6.87377	0.254548	0.61389	0.999889	0.129794	6.87377	1.15976	0.281515	0.693222	0.185925	6.87377	2.37576	0.123231	0.387776	Crbn
ENSMUSG00000005364	0	0.0471954	0.06675	0	0	0	0	0.0525535	0	0.0331697	0	0	0	0	Il5ra	chr6:106710357-106749037	0.0284863	0	0.0214308	0	NA	NA	NA	NA	NA	NA	NA	NA	NA	NA	NA	NA	NA	NA	NA	NA	NA	NA	NA	NA	Il5ra
ENSMUSG00000005370	5.59368	3.573	2.9378	6.52157	6.54606	6.00581	6.12938	3.39273	4.92929	5.24155	6.13368	4.36188	2.51519	2.62335	Msh6	chr17:87975062-87990892	4.65651	6.22708	4.92431	3.16681	-0.242044	4.3311	0.918809	0.337788	0.412139	-0.0801115	4.3311	0.116506	0.732856	0.999889	0.566111	4.3311	4.84497	0.0277269	0.371841	0.646223	4.3311	6.291	0.0121353	0.119569	Msh6
ENSMUSG00000005371	11.9808	13.3828	12.8831	12.9515	10.3642	10.9173	10.6772	10.2503	13.3109	10.6318	10.9249	15.3899	12.965	14.3574	Fbxo11	chr17:87990859-88065291	12.7996	10.6529	11.2795	14.2374	0.438592	5.66858	12.8348	0.000340226	0.000870662	0.180295	5.66858	2.57936	0.108266	0.999889	-0.151446	5.66858	1.57054	0.210129	0.630347	-0.331741	5.66858	7.5603	0.00596681	0.0853506	Fbxo11
ENSMUSG00000005373	0.119987	0.0389593	0.0900696	0.0537135	0.0806366	0.156338	0.132649	0.0556184	0.0880865	0.100047	0.0783207	0.0977891	0.106528	0.0868883	Mlxipl	chr5:135089890-135138382	0.0756824	0.123208	0.0805181	0.0970685	NA	NA	NA	NA	NA	NA	NA	NA	NA	NA	NA	NA	NA	NA	NA	NA	NA	NA	NA	NA	Mlxipl
ENSMUSG00000005374	1.5475	1.64938	1.66525	1.15078	2.96066	2.71433	2.4902	1.27544	1.69164	1.24303	1.7191	1.15742	1.30836	1.41996	Tbl2	chr5:135149657-135165760	1.50323	2.72173	1.4823	1.29525	-0.684871	3.3398	12.7725	0.000351744	0.000897861	0.018119	3.3398	0.0101698	0.919673	0.999889	0.213458	3.3398	1.19235	0.274856	0.687926	0.195339	3.3398	0.999767	0.317367	0.613839	Tbl2
ENSMUSG00000005378	27.0065	30.5201	29.67	25.3314	21.7591	23.3644	22.8812	31.9177	27.0011	27.1088	27.339	26.4402	28.9462	29.0168	Bud23	chr5:135052957-135064959	28.132	22.6683	28.3416	28.1344	0.484435	6.52322	18.0038	2.2e-05	7.08e-05	-0.0124407	6.52322	0.0141724	0.905237	0.999889	0.000326369	6.52322	8.35e-06	0.997694	0.99971	0.0127671	6.52322	0.0127822	0.909984	0.961856	Bud23
ENSMUSG00000005397	0.0831313	0.0744885	0.0258675	0.0645099	0.187591	0.22658	0.220785	0.0617152	0.0353134	0.018697	0.1751	0.210016	0.0486331	0.015958	Nid1	chr13:13437551-13512269	0.0619993	0.211652	0.0727063	0.0915358	-1.59468	-0.645803	5.00397	0.0252893	0.0424981	-0.221678	-0.645803	0.109164	0.741098	0.999889	-0.541761	-0.645803	0.568777	0.450745	0.80262	-0.320083	-0.645803	0.199332	0.65526	0.846956	Nid1
ENSMUSG00000005410	2.1343	0.972948	1.18827	2.04166	2.33313	2.20678	2.23648	0.76327	2.29513	1.76732	2.02908	1.98392	0.978591	0.99621	Mcm5	chr8:75109569-75128439	1.5843	2.2588	1.7137	1.31957	-0.334556	2.54738	0.953499	0.32883	0.402759	-0.114441	2.54738	0.128696	0.719788	0.999889	0.275065	2.54738	0.627396	0.428312	0.787924	0.389506	2.54738	1.25396	0.262798	0.561711	Mcm5
ENSMUSG00000005413	1.64989	1.82352	2.13825	2.01672	3.66695	3.53411	4.08511	1.59543	2.03949	1.54315	2.5287	3.59599	1.9427	1.95702	Hmox1	chr8:75093621-75100589	1.90709	3.76206	1.92669	2.49857	-0.804952	2.38623	10.5879	0.00113832	0.00261923	-0.0136957	2.38623	0.00346849	0.953037	0.999889	-0.381484	2.38623	2.34131	0.125983	0.544973	-0.367788	2.38623	2.17933	0.139876	0.413315	Hmox1
ENSMUSG00000005417	13.4874	10.3189	11.4354	15.7705	13.4721	13.2113	14.7052	8.04552	14.288	12.6215	13.8956	14.1557	12.9976	11.0307	Mprip	chr11:59661305-59780860	12.7531	13.7962	12.2126	12.728	0.0632306	7.41629	0.124369	0.724344	0.779291	0.0614801	7.41629	0.137454	0.710826	0.999889	0.0103226	7.41629	0.00332014	0.954051	0.990585	-0.0511575	7.41629	0.0817072	0.774997	0.905218	Mprip
ENSMUSG00000005442	2.65795	2.81247	2.48748	2.46442	2.22531	2.26066	1.96932	1.80512	2.65036	2.23608	2.67237	3.43569	3.30864	2.33847	Cic	chr7:25267704-25294159	2.60558	2.15176	2.34098	3.0276	0.448587	4.70644	7.59049	0.0058677	0.0115139	0.151505	4.70644	1.03089	0.309949	0.999889	-0.21076	4.70644	1.72471	0.189088	0.614162	-0.362266	4.70644	5.1081	0.0238143	0.171519	Cic
ENSMUSG00000005447	14.5288	17.214	19.0965	14.5352	5.66619	4.94941	5.59204	17.0857	14.3963	16.008	15.7088	14.1258	18.3045	15.7369	Pafah1b3	chr7:25295049-25297986	16.3436	5.40254	15.7997	16.0558	1.76944	4.88435	138.53	5.58e-32	2.7e-30	0.046725	4.88435	0.128434	0.720061	0.999889	0.0270328	4.88435	0.0367724	0.847929	0.96081	-0.0196922	4.88435	0.0195446	0.888816	0.954884	Pafah1b3
ENSMUSG00000005465	0.0650255	0.0605351	0.0963189	0.127645	0.432479	0.238457	0.308136	0.0280866	0.0803555	0.0212725	0.0820316	0	0.110664	0.0242082	Il27ra	chr8:84030294-84042589	0.0873812	0.326357	0.0529365	0.0449576	NA	NA	NA	NA	NA	NA	NA	NA	NA	NA	NA	NA	NA	NA	NA	NA	NA	NA	NA	NA	Il27ra
ENSMUSG00000005469	149.627	139.223	136.169	141.777	104.437	102.765	102.171	144.969	137.386	151.434	149.309	128.183	120.545	117.752	Prkaca	chr8:83972993-83996443	141.699	103.124	145.774	122.16	0.632234	8.2337	35.8118	2.17e-09	1.28e-08	-0.0426755	8.2337	0.196047	0.65793	0.999889	0.217132	8.2337	4.31207	0.0378429	0.402073	0.259808	8.2337	6.16382	0.013039	0.12425	Prkaca
ENSMUSG00000005470	0.597899	1.23142	0.711495	0.703548	0.408509	0.314937	0.373017	0.983097	0.600099	0.592287	0.299649	0.702405	0.719648	0.88036	Asf1b	chr8:83955507-83970197	0.811092	0.365488	0.618783	0.767471	1.31646	0.650094	12.4366	0.000420997	0.00105579	0.386017	0.650094	1.37626	0.240738	0.999889	0.075537	0.650094	0.0453851	0.831297	0.955882	-0.31048	0.650094	0.767807	0.380896	0.668589	Asf1b
ENSMUSG00000005474	0	0	0	0	0	0	0	0	0	0	0	0	0	0	Myl10	chr5:136693146-136701094	0	0	0	0	NA	NA	NA	NA	NA	NA	NA	NA	NA	NA	NA	NA	NA	NA	NA	NA	NA	NA	NA	NA	Myl10
ENSMUSG00000005481	5.09741	3.76286	4.12053	4.81263	3.60418	4.0094	3.74954	4.6643	5.05287	5.01344	5.02236	5.21533	3.71387	4.60418	Ddx39	chr8:83715177-83726892	4.44836	3.7877	4.93824	4.51113	0.40708	4.53277	6.85163	0.00885606	0.0166358	-0.151609	4.53277	1.13347	0.287036	0.999889	-0.0167429	4.53277	0.0118224	0.913416	0.979306	0.134867	4.53277	0.764978	0.381775	0.669413	Ddx39
ENSMUSG00000005483	45.6207	46.163	50.0605	42.7426	39.7648	40.967	37.8694	44.8811	44.7064	47.8106	43.8296	34.8029	41.4699	42.6203	Dnajb1	chr8:83608193-83612653	46.1467	39.5337	45.307	39.631	0.39628	6.61334	11.4928	0.000698681	0.00167879	0.0237689	6.61334	0.0490903	0.824654	0.999889	0.219695	6.61334	3.55973	0.0591973	0.453499	0.195926	6.61334	2.8343	0.092271	0.336952	Dnajb1
ENSMUSG00000005493	0	0	0.00427344	0	0	0	0.00534963	0	0.00916762	0	0	0	0	0	Msh4	chr3:153857149-153906138	0.00106836	0.00178321	0.0022919	0	NA	NA	NA	NA	NA	NA	NA	NA	NA	NA	NA	NA	NA	NA	NA	NA	NA	NA	NA	NA	Msh4
ENSMUSG00000005501	0.874145	0.420502	0.681461	0.900111	1.40691	1.62454	2.03046	0.446366	0.655441	0.792012	0.758533	0.888589	0.520892	0.601937	Usp40	chr1:87945119-88008551	0.719055	1.6873	0.663088	0.670473	-1.05173	2.16567	13.6239	0.000223329	0.000591909	0.115486	2.16567	0.185377	0.666793	0.999889	0.109129	2.16567	0.140945	0.707343	0.915516	-0.00635725	2.16567	0.000479664	0.982527	0.993354	Usp40
ENSMUSG00000005503	0.0600531	0.0447249	0.0296512	0.00589422	0	0	0.0185591	0.160821	0.0583085	0.0834948	0.0541134	0	0.0056779	0	Evx1	chr6:52313498-52318378	0.0350809	0.00618638	0.0891843	0.00189263	NA	NA	NA	NA	NA	NA	NA	NA	NA	NA	NA	NA	NA	NA	NA	NA	NA	NA	NA	NA	Evx1
ENSMUSG00000005505	25.749	22.5302	23.1135	25.8066	24.2272	24.9247	25.9744	23.9355	27.0707	26.2664	24.5752	25.3655	19.9781	21.7871	Kbtbd4	chr2:90904740-90911626	24.2998	25.0421	25.4619	22.3769	0.131343	6.25966	1.24095	0.265288	0.335467	-0.0690687	6.25966	0.402569	0.525765	0.999889	0.12271	6.25966	1.0823	0.298184	0.704829	0.191779	6.25966	2.63866	0.104291	0.355568	Kbtbd4
ENSMUSG00000005506	12.6233	10.7729	10.4116	11.4885	32.1171	31.099	29.1228	10.1115	12.2584	11.4551	12.2671	12.5042	10.7787	8.31433	Celf1	chr2:90940382-91019497	11.3241	30.7797	11.523	10.5324	-1.26876	6.98679	92.1042	8.22e-22	1.82e-20	-0.0269677	6.98679	0.0478866	0.826783	0.999889	0.111288	6.98679	0.695527	0.404291	0.77353	0.138256	6.98679	1.07274	0.300328	0.598344	Celf1
ENSMUSG00000005510	126.547	129.981	129.324	121.172	72.4104	72.6543	72.149	123.938	116.779	130.267	122.56	128.686	128.215	135.878	Ndufs3	chr2:90894634-90904827	126.756	72.4045	123.386	130.926	0.981223	7.9844	82.8936	8.66e-20	1.58e-18	0.036402	7.9844	0.140189	0.708094	0.999889	-0.0456188	7.9844	0.18897	0.663775	0.90125	-0.0820208	7.9844	0.611586	0.434191	0.708415	Ndufs3
ENSMUSG00000005514	6.93732	5.71207	4.65675	7.03021	11.6611	10.3058	10.0212	4.64719	6.30721	8.07193	6.93823	7.43561	4.42812	4.371	Por	chr5:135670033-135735326	6.08408	10.6627	6.49114	5.41158	-0.634952	4.80831	9.55754	0.0019913	0.00433373	-0.0971772	4.80831	0.257015	0.612178	0.999889	0.176789	4.80831	0.722682	0.395266	0.76858	0.273966	4.80831	1.73042	0.188358	0.479356	Por
ENSMUSG00000005533	1.03218	0.644944	0.633448	0.676192	1.17352	1.20923	1.28858	0.50205	0.689645	0.708245	0.70403	0.720351	0.793294	0.508667	Igf1r	chr7:67952827-68233668	0.746691	1.22378	0.650993	0.674104	-0.538467	1.85111	4.9284	0.0264188	0.0441971	0.194236	1.85111	0.722824	0.395219	0.999889	0.153843	1.85111	0.385522	0.534663	0.848303	-0.0403924	1.85111	0.0266277	0.870377	0.947741	Igf1r
ENSMUSG00000005534	0.381537	0.646173	0.590377	0.390803	0.374904	0.344858	0.343659	0.460166	0.357788	0.413655	0.450907	0.536042	0.588431	0.489104	Insr	chr8:3122061-3279617	0.502222	0.354474	0.420629	0.537859	0.673251	2.14949	8.37635	0.00380135	0.00779442	0.252894	2.14949	1.43381	0.231143	0.999889	-0.0971793	2.14949	0.183224	0.668617	0.902432	-0.350073	2.14949	2.37948	0.122939	0.387253	Insr
ENSMUSG00000005540	0	0	0	0.00756701	0	0	0.0397104	0.0599405	0.00680515	0	0.0694709	0.0831019	0	0.0287021	Fcer2a	chr8:3681737-3694175	0.00189175	0.0132368	0.0340541	0.037268	NA	NA	NA	NA	NA	NA	NA	NA	NA	NA	NA	NA	NA	NA	NA	NA	NA	NA	NA	NA	Fcer2a
ENSMUSG00000005547	0	0	0.0411512	0	0.0143978	0.0660832	0.0858573	0.0863977	0	0	0	0.0163339	0.0157601	0	Cyp2a5	chr7:26835305-26843548	0.0102878	0.0554461	0.0215994	0.010698	NA	NA	NA	NA	NA	NA	NA	NA	NA	NA	NA	NA	NA	NA	NA	NA	NA	NA	NA	NA	Cyp2a5
ENSMUSG00000005553	0.0835014	0.0384789	0.0151172	0.036061	0.222144	0.227589	0.156125	0	0.0121613	0.0488287	0.0827667	0.090006	0	0.0598417	Atp4a	chr7:30712209-30725534	0.0432896	0.201953	0.0359392	0.0499492	NA	NA	NA	NA	NA	NA	NA	NA	NA	NA	NA	NA	NA	NA	NA	NA	NA	NA	NA	NA	Atp4a
ENSMUSG00000005566	21.6257	17.4325	18.623	22.4341	29.5883	30.1868	29.6153	17.1654	22.653	21.4365	22.3979	20.4761	16.4363	15.3964	Trim28	chr7:12999114-13031035	20.0288	29.7968	20.9132	17.4363	-0.397855	6.45285	8.62276	0.00331989	0.00689539	-0.0636289	6.45285	0.254373	0.614013	0.999889	0.206143	6.45285	2.26723	0.132136	0.551873	0.269772	6.45285	3.87473	0.0490182	0.244716	Trim28
ENSMUSG00000005575	114.857	145.855	140.3	117.799	85.4029	81.2164	82.3761	149.963	128.798	130.824	122.437	117.83	155.31	158.617	Ube2m	chr7:13035120-13038275	129.703	82.9985	133.005	143.919	0.816437	8.1577	36.9724	1.2e-09	7.3e-09	-0.0385355	8.1577	0.100039	0.751783	0.999889	-0.151318	8.1577	1.32817	0.249132	0.666891	-0.112783	8.1577	0.737126	0.390583	0.676648	Ube2m
ENSMUSG00000005580	1.68339	1.23486	1.68796	1.34435	1.86362	1.98685	1.62331	1.22342	1.37626	1.44103	1.69255	2.48235	2.67174	2.0638	Adcy9	chr16:4287529-4420498	1.48764	1.82459	1.43331	2.40596	-0.120676	3.18163	0.388548	0.533064	0.605204	0.0524722	3.18163	0.0850062	0.770624	0.999889	-0.688053	3.18163	12.8486	0.000337736	0.0742846	-0.740525	3.18163	14.8902	0.000113954	0.0128485	Adcy9
ENSMUSG00000005583	61.2674	76.9614	79.836	66.8725	21.8618	33.361	30.5045	74.1712	65.9983	47.7586	79.2009	65.8998	71.3776	70.6179	Mef2c	chr13:83504034-83667080	71.2343	28.5758	66.7822	69.2984	1.49171	8.69304	80.5876	2.78e-19	4.85e-18	0.0940718	8.69304	0.408445	0.52276	0.999889	0.0406832	8.69304	0.065397	0.798161	0.947836	-0.0533886	8.69304	0.112967	0.736791	0.886623	Mef2c
ENSMUSG00000005609	11.7944	8.9048	9.18592	13.8118	9.41146	8.92563	10.2318	8.32472	13.2648	12.4266	11.9761	12.2759	8.95147	8.64711	Ctr9	chr7:111028951-111056377	10.9242	9.52296	11.4981	9.95816	0.374786	6.12063	4.34703	0.0370735	0.0597045	-0.07501	6.12063	0.20643	0.64958	0.999889	0.141433	6.12063	0.625312	0.42908	0.788082	0.216443	6.12063	1.46074	0.226812	0.522601	Ctr9
ENSMUSG00000005610	40.4836	42.4188	45.4507	47.7687	90.8548	90.747	94.52	50.8503	46.5695	43.2431	45.5201	35.3877	39.8193	48.7656	Eif4g2	chr7:111067750-111083030	44.0304	92.0406	46.5457	41.3242	-0.889083	9.05644	54.5671	1.5e-13	1.5e-12	-0.0799812	9.05644	0.507784	0.4761	0.999889	0.0910078	9.05644	0.561641	0.4536	0.803142	0.170989	9.05644	1.97689	0.159719	0.440832	Eif4g2
ENSMUSG00000005611	0.641885	0.59606	0.868434	0.864402	0.153015	0.0426402	0.732576	0.494081	0.417725	0.827905	0.843755	0.307505	0.552725	0.64538	Mrvi1	chr7:110868266-110982461	0.742695	0.309411	0.645867	0.50187	1.44508	1.99277	6.87414	0.00874521	0.0164419	0.199603	1.99277	0.167408	0.682425	0.999889	0.563522	1.99277	1.11406	0.291202	0.699244	0.363919	1.99277	0.468901	0.493493	0.752232	Mrvi1
ENSMUSG00000005615	7.39039	8.65039	8.99394	8.70441	6.86094	6.55951	7.29445	8.94577	7.90493	7.34892	9.14452	7.00933	8.06398	9.36411	Pcyt1a	chr16:32430921-32475070	8.43478	6.90497	8.33604	8.14581	0.462775	5.53478	12.1115	0.000501129	0.00123971	0.0171814	5.53478	0.0199173	0.887768	0.999889	0.0496453	5.53478	0.142103	0.706199	0.915211	0.0324639	5.53478	0.0608199	0.805205	0.919597	Pcyt1a
ENSMUSG00000005621	1.69103	1.88141	1.77434	1.45051	3.62412	3.66873	3.22731	1.64314	1.75712	1.35355	1.69295	1.91412	1.60224	1.41451	Zfp592	chr7:80993681-81045164	1.69932	3.50672	1.61169	1.64362	-0.872954	3.90353	31.0998	2.45e-08	1.26e-07	0.0750944	3.90353	0.260471	0.609797	0.999889	0.0519828	3.90353	0.10654	0.744118	0.928241	-0.0231117	3.90353	0.0211021	0.884501	0.953174	Zfp592
ENSMUSG00000005625	81.0949	77.1102	74.4153	76.0378	58.2584	56.5427	57.3942	79.5107	73.6502	87.1467	81.834	82.2088	74.1372	68.3414	Psmd4	chr3:95032694-95042614	77.1646	57.3984	80.5354	74.8958	0.600535	7.69705	28.7114	8.4e-08	4.01e-07	-0.0640312	7.69705	0.391621	0.531449	0.999889	0.0469622	7.69705	0.180179	0.671219	0.902894	0.110993	7.69705	1.00447	0.316231	0.6127	Psmd4
ENSMUSG00000005628	0.0182954	0.0655733	0.0248417	0.0197527	0.121681	0.269274	0.0518294	0.0260778	0.0355278	0.065837	0.0997395	0.0394412	0.17125	0.0468268	Tmod4	chr3:95124476-95129209	0.0321158	0.147595	0.0567955	0.0858392	NA	NA	NA	NA	NA	NA	NA	NA	NA	NA	NA	NA	NA	NA	NA	NA	NA	NA	NA	NA	Tmod4
ENSMUSG00000005640	0.013744	0	0	0.0148387	0.00522343	0	0.040493	0	0	0.0346209	0.0408692	0	0	0	Insrr	chr3:87796951-87816101	0.00714567	0.0152388	0.0188725	0	NA	NA	NA	NA	NA	NA	NA	NA	NA	NA	NA	NA	NA	NA	NA	NA	NA	NA	NA	NA	Insrr
ENSMUSG00000005649	0	0	0.0675427	0	0	0.0271161	0.00704601	0	0	0	0	0	0	0	Cabp5	chr7:13398132-13408887	0.0168857	0.0113874	0	0	NA	NA	NA	NA	NA	NA	NA	NA	NA	NA	NA	NA	NA	NA	NA	NA	NA	NA	NA	NA	Cabp5
ENSMUSG00000005656	28.0161	29.2902	31.9752	25.287	26.9363	29.3716	28.7652	29.3937	31.521	26.4503	28.3672	31.5245	31.1201	29.475	Snx6	chr12:54746349-54795703	28.6421	28.3577	28.933	30.7065	0.187674	5.81324	2.73352	0.0982626	0.141485	-0.016358	5.81324	0.02443	0.875796	0.999889	-0.0981843	5.81324	0.756284	0.384494	0.763381	-0.0818263	5.81324	0.525361	0.468564	0.734239	Snx6
ENSMUSG00000005667	5.7414	4.93398	6.63356	5.95575	4.58884	4.10795	4.66206	6.61271	6.55506	7.59982	5.67372	6.57426	6.21726	6.11431	Mthfd2	chr6:83305691-83325908	5.81617	4.45295	6.61033	6.30194	0.559983	4.00822	12.1146	0.000500285	0.00123798	-0.186961	4.00822	1.63146	0.201502	0.999889	-0.111778	4.00822	0.500191	0.479416	0.817825	0.0751827	4.00822	0.225807	0.63465	0.836	Mthfd2
ENSMUSG00000005672	1.87747	0.813726	1.02165	2.03283	6.54159	6.69564	6.22678	0.586155	1.67385	1.57999	1.39638	1.55916	0.944092	1.30441	Kit	chr5:75574916-75656722	1.43642	6.488	1.30909	1.26922	-1.99678	3.78157	39.3582	3.53e-10	2.32e-09	0.13206	3.78157	0.200846	0.654039	0.999889	0.185476	3.78157	0.336886	0.561632	0.863095	0.053416	3.78157	0.0280662	0.866953	0.946449	Kit
ENSMUSG00000005674	29.511	37.6612	33.0699	29.6202	25.2768	25.9674	26.0906	34.8671	31.9327	29.1395	28.5018	27.0609	34.0384	34.4881	Tomm40l	chr1:171216011-171222514	32.4656	25.7783	31.1102	31.8624	0.505255	6.6806	15.6228	7.73e-05	0.000222819	0.0593978	6.6806	0.257735	0.611681	0.999889	0.0260735	6.6806	0.0425162	0.836639	0.957083	-0.0333243	6.6806	0.0695859	0.791941	0.913872	Tomm40l
ENSMUSG00000005677	17.0695	21.7031	19.2684	17.388	14.6123	14.9203	15.0039	19.8146	18.8539	16.624	16.2668	15.929	19.8992	20.758	Nr1i3	chr1:171213970-171220701	18.8572	14.8455	17.8898	18.8621	0.517691	6.29761	15.9784	6.41e-05	0.000187924	0.0739099	6.29761	0.389162	0.53274	0.999889	-0.00156433	6.29761	0.000149403	0.990248	0.998268	-0.0754742	6.29761	0.348562	0.554928	0.789377	Nr1i3
ENSMUSG00000005681	2.48615	3.77394	2.85944	2.27366	1.08382	0.542094	1.09375	2.97392	1.93114	2.07876	2.43528	2.23843	3.40699	3.23403	Apoa2	chr1:171225054-171226379	2.8483	0.906552	2.35478	2.95982	1.81553	0.368865	25.1503	5.3e-07	2.23e-06	0.272628	0.368865	0.794767	0.372663	0.999889	-0.058003	0.368865	0.0311629	0.859877	0.965861	-0.330631	0.368865	1.01074	0.314725	0.611348	Apoa2
ENSMUSG00000005682	1.37654	0.560236	0.7029	1.53191	1.55605	1.70084	1.73583	0.737875	1.0144	1.57497	1.15451	1.5104	0.906701	1.14188	Pan2	chr10:128303335-128321358	1.04289	1.66424	1.12044	1.18633	-0.495244	2.45072	2.37687	0.123144	0.17256	-0.105525	2.45072	0.123867	0.724878	0.999889	-0.17754	2.45072	0.301883	0.582705	0.870142	-0.0720151	2.45072	0.0496446	0.823683	0.928517	Pan2
ENSMUSG00000005683	167.808	140.31	150.528	178.002	143.582	144.353	153.192	143.209	177.622	175.899	178.685	162.674	122.948	132.862	Cs	chr10:128337734-128362479	159.162	147.042	168.854	139.495	0.289663	8.78143	5.03279	0.0248718	0.0418868	-0.08657	8.78143	0.530405	0.466437	0.999889	0.195182	8.78143	2.29399	0.129876	0.549889	0.281752	8.78143	4.76349	0.0290696	0.189189	Cs
ENSMUSG00000005686	3.21418	3.08484	2.40471	3.27657	3.65562	3.65084	4.34715	2.42851	3.15618	3.1437	2.93592	3.33468	1.77488	2.51892	Ampd3	chr7:110768206-110812405	2.99508	3.88453	2.91608	2.54282	-0.200481	4.09843	1.10298	0.293613	0.365705	0.0355376	4.09843	0.0400944	0.841296	0.999889	0.239667	4.09843	1.54317	0.214147	0.634065	0.204129	4.09843	1.12145	0.289606	0.587951	Ampd3
ENSMUSG00000005687	22.9302	24.1263	22.5703	21.2995	19.7233	20.0298	20.3402	22.9998	20.3708	21.9164	19.5864	20.5591	23.7215	25.1351	Bcas2	chr3:103171655-103179166	22.7316	20.0311	21.2184	23.1386	0.355596	6.58634	9.42556	0.00213982	0.00462411	0.0969996	6.58634	0.830588	0.362103	0.999889	-0.0259106	6.58634	0.0508452	0.821599	0.954258	-0.12291	6.58634	1.14726	0.284124	0.583026	Bcas2
ENSMUSG00000005696	0	0	0	0.00621161	0.0327985	0.0501797	0.0651949	0	0.0055862	0.0155278	0	0.0310076	0.0418854	0	Sh2d1a	chrX:42502453-42529330	0.0015529	0.049391	0.00527849	0.0242977	NA	NA	NA	NA	NA	NA	NA	NA	NA	NA	NA	NA	NA	NA	NA	NA	NA	NA	NA	NA	Sh2d1a
ENSMUSG00000005698	10.8427	12.5364	13.7789	10.6387	11.5702	11.5533	11.2356	10.073	11.7107	11.8159	11.5258	14.9654	15.6832	12.1727	Ctcf	chr8:105636568-105682922	11.9492	11.453	11.2814	14.2738	0.233959	5.88767	3.49595	0.0615192	0.0934748	0.0794835	5.88767	0.475182	0.490613	0.999889	-0.252395	5.88767	4.14205	0.0418304	0.413865	-0.331878	5.88767	7.17281	0.00740169	0.0941249	Ctcf
ENSMUSG00000005699	57.3346	67.5761	64.7753	52.1182	25.4531	25.3863	24.3574	58.9493	54.5812	55.1278	57.1241	52.5781	63.3422	67.245	Pard6a	chr8:105701148-105703496	60.451	25.0656	56.4456	61.0551	1.4421	6.23306	129.375	5.61e-30	2.35e-28	0.0962691	6.23306	0.737	0.390624	0.999889	-0.0157405	6.23306	0.0168972	0.896575	0.975417	-0.11201	6.23306	0.857961	0.35431	0.645966	Pard6a
ENSMUSG00000005705	0.905693	0.488139	0.388345	0.180127	0.226454	0.337799	0.108032	0.249131	0.601682	0.557492	0.425238	0.282597	0.966733	1.73248	Agrp	chr8:105566698-105637393	0.490576	0.224095	0.458386	0.993936	NA	NA	NA	NA	NA	NA	NA	NA	NA	NA	NA	NA	NA	NA	NA	NA	NA	NA	NA	NA	Agrp
ENSMUSG00000005716	1395.37	1409.68	1424.38	1126.28	20.8726	23.6542	31.9034	1258.12	1102.52	1178.73	1169.5	1151.28	1343.45	1431.86	Pvalb	chr15:78191114-78206400	1338.93	25.4767	1177.22	1308.86	5.88987	10.067	1221.59	1.24e-267	2.12e-263	0.183053	10.067	2.35079	0.12522	0.999889	0.03162	10.067	0.0600991	0.806339	0.949282	-0.151433	10.067	1.38613	0.239059	0.536538	Pvalb
ENSMUSG00000005718	0.3568	0.380601	0.356621	0.304965	0.226004	0.259329	0.294812	0.303731	0.295913	0.200619	0.361028	0.472729	0.316965	0.289187	Tfap4	chr16:4544661-4559854	0.349747	0.260048	0.290323	0.359627	NA	NA	NA	NA	NA	NA	NA	NA	NA	NA	NA	NA	NA	NA	NA	NA	NA	NA	NA	NA	Tfap4
ENSMUSG00000005732	108.711	131.087	122.353	100.413	64.835	65.792	62.5395	124.741	108.272	108.632	101.821	111.824	129.957	125.737	Ranbp1	chr16:18239784-18248732	115.641	64.3888	110.866	122.506	1.01685	7.4627	65.8308	4.91e-16	6.33e-15	0.0582536	7.4627	0.26616	0.605919	0.999889	-0.0832256	7.4627	0.466901	0.494417	0.82718	-0.141479	7.4627	1.35151	0.245014	0.543223	Ranbp1
ENSMUSG00000005763	0.111063	0.179578	0.076724	0.104132	0.244372	0.159321	0.119229	0.0472141	0.0737828	0.0999163	0.0666308	0.103962	0.145905	0.0538604	Cd247	chr1:165788681-165877277	0.117874	0.174307	0.071886	0.101243	NA	NA	NA	NA	NA	NA	NA	NA	NA	NA	NA	NA	NA	NA	NA	NA	NA	NA	NA	NA	Cd247
ENSMUSG00000005774	2.53443	2.14183	2.82182	3.26999	3.60799	3.67272	3.52921	3.27176	2.8825	3.38026	3.40426	2.1744	2.12772	2.67372	Rfx5	chr3:94954075-94961561	2.69202	3.60331	3.2347	2.32528	-0.244642	4.02443	2.12529	0.144885	0.198725	-0.264355	4.02443	2.871	0.0901888	0.999889	0.212976	4.02443	1.57205	0.20991	0.630347	0.47733	4.02443	7.84268	0.0051027	0.0786985	Rfx5
ENSMUSG00000005779	174.736	176.322	171.373	163.659	115.462	109.894	116.833	147.775	155.071	171.258	164.155	188.274	170.399	169.785	Psmb4	chr3:94884093-94886961	171.522	114.063	159.564	176.153	0.761891	7.77316	47.7837	4.76e-12	4.03e-11	0.101258	7.77316	1.02195	0.312056	0.999889	-0.0358561	7.77316	0.109986	0.740161	0.92678	-0.137114	7.77316	1.613	0.204071	0.497449	Psmb4
ENSMUSG00000005800	0	0	0	0	0	0.00698076	0	0	0	0	0	0	0.00665932	0	Mmp8	chr9:7558456-7568485	0	0.00232692	0	0.00221977	NA	NA	NA	NA	NA	NA	NA	NA	NA	NA	NA	NA	NA	NA	NA	NA	NA	NA	NA	NA	Mmp8
ENSMUSG00000005802	2.06862	1.40832	1.80769	1.69515	4.08881	3.82646	4.07781	2.00382	1.34644	1.94865	2.04474	1.75725	1.76107	1.66318	Slc30a4	chr2:122681233-122702663	1.74495	3.99769	1.83591	1.72716	-1.02128	3.60233	31.9563	1.58e-08	8.31e-08	-0.0735848	3.60233	0.188128	0.664479	0.999889	0.0185365	3.60233	0.0101792	0.919636	0.979712	0.0921214	3.60233	0.251443	0.616061	0.826231	Slc30a4
ENSMUSG00000005803	1.76911	1.7565	1.05832	1.4076	2.05726	2.41092	2.3577	1.05251	1.86708	2.01021	1.57438	3.29565	1.21995	1.29934	Sqor	chr2:122765237-122809569	1.49788	2.27529	1.62604	1.93831	-0.430199	2.87137	1.99949	0.157353	0.213808	-0.125697	2.87137	0.196387	0.657654	0.999889	-0.363377	2.87137	1.42174	0.233117	0.651142	-0.23768	2.87137	0.607877	0.435588	0.708874	Sqor
ENSMUSG00000005804	14.1033	14.4836	16.4895	14.9179	16.3472	16.7373	15.8536	18.5311	16.4785	15.0182	15.78	14.8676	16.4819	17.631	Bloc1s6	chr2:122738503-122749475	14.9986	16.3127	16.452	16.3269	0.0526938	5.96316	0.203706	0.651746	0.715057	-0.133611	5.96316	1.53188	0.21583	0.999889	-0.12164	5.96316	1.09141	0.296158	0.703326	0.0119714	5.96316	0.0105438	0.918215	0.964461	Bloc1s6
ENSMUSG00000005813	21.0058	18.7722	16.4544	20.8894	24.437	24.8628	24.5223	17.0214	19.8691	19.768	20.1553	20.2976	16.1943	19.5942	Metap1	chr3:138458956-138489515	19.2805	24.6074	19.2034	18.6953	-0.177584	5.68713	1.91751	0.166132	0.224016	0.00394389	5.68713	0.00109586	0.973592	0.999889	0.0466449	5.68713	0.130989	0.717409	0.919148	0.042701	5.68713	0.109845	0.74032	0.888799	Metap1
ENSMUSG00000005823	6.56004	5.85019	5.54458	6.7426	4.86522	5.23931	5.85345	7.15982	6.4277	7.12247	6.27939	7.33773	8.6238	6.48586	Gpr108	chr17:57234635-57248446	6.17435	5.31933	6.74734	7.48246	0.390261	3.76373	5.78419	0.0161709	0.0284542	-0.129507	3.76373	0.761583	0.382834	0.999889	-0.272196	3.76373	2.90632	0.0882328	0.494681	-0.142689	3.76373	0.799014	0.371388	0.660388	Gpr108
ENSMUSG00000005824	0	0	0	0	0	0	0	0	0	0	0	0	0	0	Tnfsf14	chr17:57189492-57194177	0	0	0	0	NA	NA	NA	NA	NA	NA	NA	NA	NA	NA	NA	NA	NA	NA	NA	NA	NA	NA	NA	NA	Tnfsf14
ENSMUSG00000005836	0	0	0.00445139	0.00530923	0.0093446	0.0321675	0.027862	0	0	0.0575121	0.0584913	0.0318036	0.0460294	0.05538	Gata6	chr18:11052064-11085635	0.00244016	0.0231247	0.0290008	0.0444043	NA	NA	NA	NA	NA	NA	NA	NA	NA	NA	NA	NA	NA	NA	NA	NA	NA	NA	NA	NA	Gata6
ENSMUSG00000005846	24.5129	24.3756	24.6009	27.7872	26.6412	31.7602	31.0483	23.5776	28.9743	24.8625	23.1527	27.2696	25.6388	24.9964	Rsl1d1	chr16:11192970-11203331	25.3191	29.8166	25.1418	25.9683	-0.0607255	5.89399	0.255525	0.613212	0.679647	0.00863355	5.89399	0.00600971	0.938208	0.999889	-0.0327187	5.89399	0.0740008	0.785598	0.943818	-0.0413522	5.89399	0.118292	0.730895	0.883605	Rsl1d1
ENSMUSG00000005864	0	0	0.0137813	0	0	0.0110655	0.00575063	0	0	0	0.00503019	0	0.0738915	0.0207823	Cnga2	chrX:71991849-72010218	0.00344533	0.00560537	0.00125755	0.031558	NA	NA	NA	NA	NA	NA	NA	NA	NA	NA	NA	NA	NA	NA	NA	NA	NA	NA	NA	NA	Cnga2
ENSMUSG00000005871	5.64832	4.46187	5.34485	5.57505	6.42955	7.11128	7.5032	4.63303	5.38162	4.62936	5.46619	5.15653	5.9584	5.01815	Apc	chr18:34220924-34322552	5.25753	7.01468	5.02755	5.37769	-0.240549	6.45452	3.80299	0.051161	0.0792952	0.0644223	6.45452	0.315548	0.574296	0.999889	-0.028164	6.45452	0.0517325	0.820076	0.95346	-0.0925864	6.45452	0.560162	0.454195	0.724393	Apc
ENSMUSG00000005873	69.8928	69.3221	72.5724	67.2565	67.2736	70.1224	66.3835	83.4088	63.6467	62.0775	71.4889	59.0448	79.0801	84.0578	Reep5	chr18:34344885-34374070	69.7609	67.9265	70.1555	74.0609	0.211972	7.67389	2.49042	0.114541	0.162027	-0.00786907	7.67389	0.00403694	0.949339	0.999889	-0.0871619	7.67389	0.425646	0.514133	0.837253	-0.0792928	7.67389	0.35222	0.552859	0.78805	Reep5
ENSMUSG00000005881	29.5323	31.721	31.3514	26.6078	23.859	23.6391	23.5715	33.1436	30.1843	28.7469	32.8324	26.2932	33.2405	34.708	Ergic3	chr2:156008045-156018279	29.8031	23.6899	31.2268	31.4139	0.503891	5.96408	16.9241	3.89e-05	0.000119147	-0.0687909	5.96408	0.377292	0.539056	0.999889	-0.0769769	5.96408	0.405589	0.524217	0.844075	-0.00818602	5.96408	0.00458094	0.946038	0.977617	Ergic3
ENSMUSG00000005882	21.2393	21.01	23.0156	22.1426	13.7727	14.3444	14.5442	25.924	22.3254	22.5584	21.7891	17.7172	21.0624	22.7104	Uqcc1	chr2:155846894-155930310	21.8519	14.2205	23.1492	20.4967	0.79403	6.95199	42.7091	6.35e-11	4.63e-10	-0.0838326	6.95199	0.578466	0.446914	0.999889	0.0926393	6.95199	0.602943	0.437457	0.795072	0.176472	6.95199	2.18209	0.139625	0.412788	Uqcc1
ENSMUSG00000005883	0	0	0	0.051898	0.026642	0.0393048	0.0045392	0	0	0	0	0	0	0	Spo11	chr2:172977700-172993576	0.0129745	0.0234953	0	0	NA	NA	NA	NA	NA	NA	NA	NA	NA	NA	NA	NA	NA	NA	NA	NA	NA	NA	NA	NA	Spo11
ENSMUSG00000005886	3.27075	2.81563	3.13417	3.57738	3.91602	4.07562	4.69648	2.52326	3.05559	3.33259	3.55564	2.91532	2.92678	2.31385	Ncoa2	chr1:13139105-13374083	3.19948	4.22937	3.11677	2.71865	-0.226859	5.55475	2.59964	0.106888	0.152472	0.0363073	5.55475	0.0770344	0.781357	0.999889	0.241304	5.55475	2.883	0.089519	0.496116	0.204997	5.55475	2.08417	0.148833	0.424784	Ncoa2
ENSMUSG00000005891	0	0	0	0	0	0	0	0	0	0	0	0	0	0	Prl4a1	chr13:28016212-28023559	0	0	0	0	NA	NA	NA	NA	NA	NA	NA	NA	NA	NA	NA	NA	NA	NA	NA	NA	NA	NA	NA	NA	Prl4a1
ENSMUSG00000005892	12.1318	0.220809	0	9.64284	0.161741	0.0989815	0.617279	0.0862728	0.0330571	15.774	0.0337466	0.868525	1.22751	2.1727	Trh	chr6:92242061-92244650	5.49886	0.292667	3.98178	1.42291	4.41372	2.15082	6.55162	0.0104789	0.0193452	0.443511	2.15082	0.112376	0.737455	0.999889	1.95145	2.15082	1.64778	0.199261	0.620804	1.50794	2.15082	1.02183	0.312086	0.608749	Trh
ENSMUSG00000005893	7.55297	8.10185	8.10312	8.06194	18.5596	17.9433	17.0534	8.11329	6.9303	7.58236	8.78275	6.02507	8.04628	7.19679	Nr2c2	chr6:92091390-92174294	7.95497	17.8521	7.85218	7.08938	-0.992636	6.46881	67.6745	1.93e-16	2.58e-15	0.0180571	6.46881	0.0256554	0.872745	0.999889	0.167761	6.46881	1.88323	0.169968	0.595573	0.149704	6.46881	1.50107	0.220507	0.516664	Nr2c2
ENSMUSG00000005897	1.22053	0.607477	1.12026	1.2294	2.18003	2.23015	1.85438	0.90387	0.969904	1.28206	1.40579	1.27885	0.946717	0.862132	Nr2c1	chr10:94148023-94197211	1.04442	2.08819	1.14041	1.02923	-0.823006	2.56239	10.3833	0.00127162	0.00288838	-0.126623	2.56239	0.279502	0.597028	0.999889	0.0300124	2.56239	0.0133709	0.907944	0.977605	0.156635	2.56239	0.363898	0.546349	0.783553	Nr2c1
ENSMUSG00000005899	0.85167	0.848718	0.555903	0.936605	1.7488	1.56159	1.75869	0.837724	0.926023	1.03848	0.995919	1.00906	0.755824	0.916971	Smpd4	chr16:17619354-17644828	0.798224	1.68969	0.949536	0.89395	-0.908129	3.21825	20.5354	5.85e-06	2.07e-05	-0.253392	3.21825	1.81671	0.177705	0.999889	-0.161275	3.21825	0.631591	0.426772	0.786604	0.0921165	3.21825	0.205811	0.650071	0.844767	Smpd4
ENSMUSG00000005907	2.17336	2.14871	1.85896	2.14271	2.19801	2.15043	2.44668	1.54844	2.05308	1.696	2.3071	2.35141	1.8889	1.38158	Pex1	chr5:3596066-3637232	2.08094	2.26504	1.90116	1.87396	0.0517458	3.96922	0.0820476	0.774542	0.821618	0.129119	3.96922	0.595952	0.440127	0.999889	0.158543	3.96922	0.764356	0.381969	0.761717	0.0294234	3.96922	0.0264243	0.870868	0.947741	Pex1
ENSMUSG00000005917	0.29258	0.447937	0.440535	0.453498	0.679834	1.058	0.965082	0.390885	0.213763	0.727102	0.307234	0.349719	0.379611	0.246158	Otx1	chr11:21994764-22002897	0.408637	0.900972	0.409746	0.325162	-0.964544	1.42087	8.24384	0.00408905	0.00832563	-0.0131389	1.42087	0.00172861	0.966836	0.999889	0.336092	1.42087	0.944227	0.331193	0.73015	0.349231	1.42087	1.02114	0.31225	0.608749	Otx1
ENSMUSG00000005936	16.5746	13.9465	15.0717	16.5007	27.4611	28.6244	28.0772	17.2429	16.3265	16.9602	18.3913	12.627	11.4224	13.3593	Kctd20	chr17:28951950-28969549	15.5234	28.0542	17.2302	12.4696	-0.679018	6.28671	35.2473	2.9e-09	1.68e-08	-0.150875	6.28671	1.99608	0.157707	0.999889	0.317918	6.28671	7.47282	0.00626373	0.244785	0.468793	6.28671	16.1588	5.82e-05	0.00916802	Kctd20
ENSMUSG00000005947	0.12686	0.210664	0.158285	0.166578	0.0618955	0.0822361	0.0777045	0.136839	0.143149	0.0894516	0.129142	0.299354	0.0820153	0.182532	Itgae	chr11:73090583-73147446	0.165597	0.0739454	0.124645	0.187967	NA	NA	NA	NA	NA	NA	NA	NA	NA	NA	NA	NA	NA	NA	NA	NA	NA	NA	NA	NA	Itgae
ENSMUSG00000005949	0.741097	1.18106	0.960149	0.775123	1.84396	1.92397	1.71106	1.10035	0.890465	0.770894	0.812625	1.50279	0.838202	1.10016	Ctns	chr11:73183596-73199042	0.914356	1.82633	0.893584	1.14705	-0.826206	1.95962	11.7784	0.000599225	0.00145841	0.0315765	1.95962	0.0193028	0.889502	0.999889	-0.324834	1.95962	1.77795	0.182401	0.606532	-0.35641	1.95962	2.14393	0.143135	0.417979	Ctns
ENSMUSG00000005950	0.675483	0.812604	0.510533	0.431908	0.529638	0.850828	0.431022	0.517241	0.725903	1.17408	0.51353	0.80586	0.450159	0.805695	P2rx5	chr11:73160421-73172685	0.607632	0.603829	0.732689	0.687238	0.17911	0.695257	0.231896	0.630122	0.6952	-0.282735	0.695257	0.68615	0.407477	0.999889	-0.180837	0.695257	0.240397	0.62392	0.885386	0.101898	0.695257	0.076448	0.78217	0.908894	P2rx5
ENSMUSG00000005951	2.39414	1.69733	1.57657	1.53386	2.11976	2.2717	1.85435	1.14001	1.43052	1.8935	1.28303	2.3481	1.74024	1.13667	Shpk	chr11:73199460-73224511	1.80048	2.08194	1.43677	1.74167	-0.0370038	2.38318	0.0201897	0.887009	0.912865	0.318767	2.38318	1.73027	0.188376	0.999889	0.0564423	2.38318	0.0465969	0.829094	0.955059	-0.262325	2.38318	1.01079	0.314714	0.611348	Shpk
ENSMUSG00000005952	0	0	0	0	0.00405415	0	0.0290109	0	0	0.0153548	0.0126882	0	0	0	Trpv1	chr11:73234292-73261242	0	0.0110217	0.00701075	0	NA	NA	NA	NA	NA	NA	NA	NA	NA	NA	NA	NA	NA	NA	NA	NA	NA	NA	NA	NA	Trpv1
ENSMUSG00000005958	0.581912	0.324804	0.578748	0.803528	1.74885	1.80251	1.25371	0.569573	0.63048	0.429143	0.767405	0.767226	0.509098	0.347738	Ephb3	chr16:21204755-21223305	0.572248	1.60169	0.59915	0.541354	-1.30745	2.29497	19.1566	1.2e-05	4.05e-05	-0.0605213	2.29497	0.0465647	0.829153	0.999889	0.0939902	2.29497	0.0954111	0.757408	0.933751	0.154511	2.29497	0.257903	0.611565	0.823677	Ephb3
ENSMUSG00000005968	4.30332	4.37065	4.50206	4.20542	2.25502	2.21395	1.90145	5.64543	3.97282	4.71462	4.63007	3.61198	3.63706	4.0807	Tuft1	chr3:94612757-94658872	4.34536	2.12347	4.74073	3.77658	1.20529	3.61042	48.6851	3.01e-12	2.61e-11	-0.126344	3.61042	0.682651	0.408675	0.999889	0.202898	3.61042	1.48577	0.222874	0.64187	0.329242	3.61042	3.90442	0.0481592	0.242271	Tuft1
ENSMUSG00000005973	0.894432	0.835412	1.46804	1.23628	3.07245	2.8504	2.85128	1.10678	1.11658	0.999199	1.37856	1.77459	1.30846	1.0264	Rcn1	chr2:105386291-105399319	1.10854	2.92471	1.15028	1.36982	-1.22318	2.3027	25.6974	3.99e-07	1.71e-06	-0.0505968	2.3027	0.0493657	0.824171	0.999889	-0.295063	2.3027	1.45472	0.227771	0.646572	-0.244466	2.3027	1.00046	0.317199	0.613721	Rcn1
ENSMUSG00000005980	1.09024	1.45556	1.35583	1.82063	1.39891	1.48299	1.93973	1.18123	1.57796	1.64998	1.74217	1.30147	1.49418	2.08111	Dnase1	chr16:4036942-4040024	1.43056	1.60721	1.53784	1.62559	0.00851937	2.25931	0.00116529	0.972768	0.979161	-0.106269	2.25931	0.211937	0.645253	0.999889	-0.18644	2.25931	0.561564	0.453631	0.803142	-0.0801711	2.25931	0.103948	0.747143	0.891313	Dnase1
ENSMUSG00000005981	30.5525	24.0544	27.148	37.1316	29.1507	29.7354	31.7919	27.1937	35.0349	34.3015	31.5059	27.8725	19.9223	26.461	Trap1	chr16:4039971-4077827	29.7216	30.226	32.009	24.752	0.152412	6.24511	0.942916	0.331529	0.405599	-0.107537	6.24511	0.550921	0.457941	0.999889	0.267931	6.24511	2.89694	0.0887479	0.495463	0.375469	6.24511	5.66521	0.0173046	0.144046	Trap1
ENSMUSG00000005982	44.0036	46.689	49.764	48.4949	37.2588	39.7236	39.7706	51.812	46.792	45.2657	43.6784	37.0349	44.6065	48.9457	Naa60	chr16:3872375-3904780	47.2379	38.9177	46.887	43.529	0.45376	7.3974	13.2995	0.000265472	0.000693006	0.0100207	7.3974	0.00771845	0.929992	0.999889	0.117881	7.3974	0.911177	0.339802	0.735784	0.10786	7.3974	0.763228	0.38232	0.670115	Naa60
ENSMUSG00000005983	19.5712	21.8011	23.0956	21.8973	14.9696	15.8609	16.6951	23.9719	21.3183	20.2124	19.7126	19.0444	22.7793	24.0632	1700037C18Rik	chr16:3895179-3908689	21.5913	15.8419	21.3038	21.9623	0.620956	6.04823	25.3417	4.8e-07	2.03e-06	0.0186408	6.04823	0.02749	0.868314	0.999889	-0.0243025	6.04823	0.0400561	0.841371	0.958343	-0.0429432	6.04823	0.125179	0.723484	0.880455	1700037C18Rik
ENSMUSG00000005986	32.7221	34.5156	30.545	33.3363	24.399	26.7577	26.7769	39.9704	32.565	36.2045	31.9279	30.2196	31.3027	32.8405	Ankrd13d	chr19:4270180-4283137	32.7798	25.9779	35.167	31.4543	0.509474	6.29495	19.0018	1.31e-05	4.37e-05	-0.102937	6.29495	0.927798	0.335436	0.999889	0.060722	6.29495	0.275706	0.599529	0.877081	0.163659	6.29495	1.99718	0.157592	0.438137	Ankrd13d
ENSMUSG00000005994	0	0	0	0	0.0897088	0.0242204	0.0188807	0.0211106	0.0701041	0	0	0	0	0	Tyrp1	chr4:80834123-80851719	0	0.04427	0.0228037	0	NA	NA	NA	NA	NA	NA	NA	NA	NA	NA	NA	NA	NA	NA	NA	NA	NA	NA	NA	NA	Tyrp1
ENSMUSG00000006005	9.37369	8.81749	8.5488	8.34959	5.25359	5.59265	5.96044	5.82873	10.5224	8.01559	8.96341	12.6799	8.94271	8.36649	Tpr	chr1:150392838-150449935	8.77239	5.60222	8.33253	9.99635	0.820778	6.44559	23.4237	1.3e-06	5.13e-06	0.0707694	6.44559	0.211718	0.645424	0.999889	-0.183032	6.44559	1.22089	0.269186	0.682726	-0.253801	6.44559	2.35152	0.125161	0.391301	Tpr
ENSMUSG00000006007	0	0	0	0	0	0.0962012	0.0142843	0	0	0	0	0	0	0	Pdc	chr1:150319417-150333906	0	0.0368285	0	0	NA	NA	NA	NA	NA	NA	NA	NA	NA	NA	NA	NA	NA	NA	NA	NA	NA	NA	NA	NA	Pdc
ENSMUSG00000006010	9.44551	11.3779	11.7007	9.57918	9.82221	11.2999	10.6292	10.8357	10.7283	9.01307	9.59112	11.027	12.6835	13.71	Odr4	chr1:150361305-150393080	10.5258	10.5838	10.042	12.4735	0.165316	5.46864	1.64538	0.199588	0.262326	0.0664056	5.46864	0.311725	0.576623	0.999889	-0.245633	5.46864	3.68704	0.0548367	0.442817	-0.312039	5.46864	5.9584	0.0146473	0.132043	Odr4
ENSMUSG00000006014	0.447712	0.698986	0.484998	0.673553	0.317295	0.488109	0.370103	0.390566	0.605737	0.389573	0.680209	0.826728	0.767149	0.616162	Prg4	chr1:150449412-150466165	0.576312	0.391836	0.516521	0.73668	0.730587	1.27254	6.30932	0.0120105	0.0218692	0.157504	1.27254	0.360044	0.548482	0.999889	-0.349526	1.27254	1.55242	0.212779	0.631925	-0.507031	1.27254	3.26632	0.0707163	0.296393	Prg4
ENSMUSG00000006019	1.65747	1.14437	2.11286	2.461	2.65931	2.60806	2.98186	1.65944	2.18004	2.37964	1.91387	2.21388	1.36838	1.38201	Dhx34	chr7:16197147-16222037	1.84393	2.74975	2.03325	1.65476	-0.39826	3.23298	2.63435	0.104575	0.149594	-0.141306	3.23298	0.381759	0.536663	0.999889	0.166206	3.23298	0.447639	0.503458	0.830836	0.307512	3.23298	1.52738	0.216506	0.512519	Dhx34
ENSMUSG00000006021	4.61185	4.52052	4.73216	5.57304	7.21823	6.65783	7.37286	5.46349	5.63728	4.6819	4.47808	5.47277	4.62043	4.62532	Kptn	chr7:16119895-16127516	4.85939	7.08297	5.06519	4.90618	-0.368686	4.16769	6.09287	0.0135728	0.0243878	-0.0598303	4.16769	0.184447	0.667579	0.999889	-0.0091763	4.16769	0.00370778	0.951446	0.989602	0.050654	4.16769	0.113005	0.736748	0.886623	Kptn
ENSMUSG00000006024	117.65	116.889	130.461	131.375	162.257	160.831	158.44	138.813	135.9	143.99	127.438	121.579	117.687	130.957	Napa	chr7:16098458-16117975	124.094	160.509	136.535	123.408	-0.196814	8.9966	3.45611	0.0630184	0.095499	-0.139322	8.9966	2.00798	0.156474	0.999889	0.0098104	8.9966	0.00853141	0.926408	0.982533	0.149132	8.9966	1.96208	0.161291	0.442911	Napa
ENSMUSG00000006050	22.1546	28.9878	28.35	23.2881	21.6164	24.1536	22.4552	29.3342	24.1311	24.2764	23.0307	26.0508	30.816	32.6866	Sra1	chr18:36666681-36670815	25.6951	22.7417	25.1931	29.8511	0.34888	6.10772	6.91133	0.00856513	0.0161317	0.0265814	6.10772	0.0475295	0.827419	0.999889	-0.21727	6.10772	2.74033	0.0978447	0.507184	-0.243851	6.10772	3.45469	0.0630724	0.279244	Sra1
ENSMUSG00000006056	0	0.744179	0.394694	0.125535	0.138094	0.0316912	0.164697	0.88391	0.18816	0.148189	0.249709	0.34466	0.796107	0.51584	Calcoco2	chr11:96099326-96111964	0.316102	0.111494	0.367492	0.552202	1.65515	-0.775172	3.20069	0.0736072	0.109647	-0.215962	-0.775172	0.0724159	0.787851	0.999889	-0.809862	-0.775172	0.890283	0.345401	0.738727	-0.5939	-0.775172	0.479742	0.488539	0.748404	Calcoco2
ENSMUSG00000006057	222.94	286.061	276.702	202.94	85.0648	79.0163	81.5993	261.853	221.623	221.956	224.401	223.201	296.756	266.465	Atp5g1	chr11:96068852-96075670	247.161	81.8935	232.459	262.14	1.76518	10.0385	181.575	2.2e-41	2.1e-39	0.0857763	10.0385	0.558988	0.454668	0.999889	-0.0853797	10.0385	0.476059	0.490213	0.824405	-0.171156	10.0385	1.91767	0.166114	0.449638	Atp5g1
ENSMUSG00000006058	31.7829	42.01	33.5076	30.292	32.7343	31.5226	30.5967	33.4465	30.1645	33.1958	30.0202	33.6263	37.5462	37.6449	Snf8	chr11:96034885-96047430	34.3981	31.6179	31.7068	36.2725	0.293217	6.48784	5.67831	0.0171759	0.0300317	0.113794	6.48784	1.00945	0.315035	0.999889	-0.0770648	6.48784	0.397988	0.52813	0.845344	-0.190859	6.48784	2.44818	0.117661	0.37851	Snf8
ENSMUSG00000006095	122.451	139.761	132.643	122.737	78.2078	76.1665	82.5975	135.031	120.184	144.252	128.963	132.412	138.454	135.166	Tbcb	chr7:30224131-30232272	129.398	78.9906	132.107	135.344	0.885243	7.45707	58.7162	1.82e-14	2.02e-13	-0.032885	7.45707	0.0989848	0.753051	0.999889	-0.0633636	7.45707	0.315539	0.574301	0.867862	-0.0304785	7.45707	0.0729505	0.787088	0.911092	Tbcb
ENSMUSG00000006127	6.43566	4.91399	5.04869	7.25616	10.0618	11.5992	11.7267	5.41195	7.4175	6.9862	5.8898	5.83746	4.79393	4.83421	Inpp5k	chr11:75630988-75648871	5.91362	11.1292	6.42636	5.1552	-0.735687	5.31123	21.2506	4.03e-06	1.46e-05	-0.121385	5.31123	0.66313	0.415457	0.999889	0.203889	5.31123	1.58658	0.207815	0.629019	0.325274	5.31123	4.02302	0.0448834	0.234874	Inpp5k
ENSMUSG00000006134	16.349	13.3653	13.5074	15.5047	16.372	16.6495	15.2135	13.797	13.6159	14.4631	17.4223	13.5248	11.7134	10.5065	Crkl	chr16:17451987-17487434	14.6816	16.0783	14.8246	11.9149	0.0431823	5.79901	0.112553	0.737257	0.79003	-0.0144435	5.79901	0.0147129	0.903456	0.999889	0.306645	5.79901	5.59832	0.0179777	0.32262	0.321088	5.79901	6.1375	0.0132344	0.125096	Crkl
ENSMUSG00000006143	0	0	0	0	0.14889	0.0525673	0.204891	0	0	0.173511	0.083637	0.103946	0.0125367	0.037023	Upk3bl	chr5:136054492-136064326	0	0.135449	0.0642869	0.0511684	NA	NA	NA	NA	NA	NA	NA	NA	NA	NA	NA	NA	NA	NA	NA	NA	NA	NA	NA	NA	Upk3bl
ENSMUSG00000006154	0.808639	0.600762	1.17692	0.979184	1.73247	2.24722	1.68172	1.26561	1.24084	1.03845	0.810954	0.854539	0.603546	0.435042	Eps8l1	chr7:4460674-4480487	0.891376	1.88714	1.08896	0.631042	-0.905237	2.4387	11.725	0.000616662	0.0014966	-0.287408	2.4387	1.34482	0.246186	0.999889	0.509489	2.4387	3.48136	0.0620635	0.457044	0.796897	2.4387	8.44473	0.00366103	0.0677547	Eps8l1
ENSMUSG00000006169	9.4294	8.01199	8.33087	9.70196	14.3905	13.527	13.6087	8.88292	9.27183	8.65189	10.2138	9.66913	7.30456	7.58178	Clint1	chr11:45852051-45910625	8.86856	13.8421	9.25512	8.18516	-0.467661	6.09145	14.2542	0.0001597	0.000435592	-0.0615232	6.09145	0.28388	0.594169	0.999889	0.120736	6.09145	0.93112	0.334572	0.733128	0.18226	6.09145	2.11862	0.145518	0.420782	Clint1
ENSMUSG00000006179	0.096399	0.204014	0.0814437	0.22897	0.494595	0.644595	0.84476	0.109924	0.162238	0.127196	0.0764407	0.0554178	0.0534707	0.177647	Prss16	chr13:22002173-22009742	0.152707	0.661317	0.118949	0.0955118	-1.93675	-0.748007	13.1245	0.00029146	0.000756816	0.350087	-0.748007	0.458448	0.49835	0.999889	0.655534	-0.748007	1.30464	0.253368	0.669971	0.305447	-0.748007	0.282715	0.594927	0.81444	Prss16
ENSMUSG00000006191	1.07869	0.541627	0.789813	1.00562	1.47729	1.4155	1.52409	0.721829	1.09859	1.01569	1.00473	1.15081	0.857671	0.693518	Cdkal1	chr13:29191746-29855674	0.853936	1.47229	0.960209	0.900666	-0.609143	3.70629	7.27775	0.00698139	0.0134335	-0.169881	3.70629	0.648812	0.420538	0.999889	-0.0670509	3.70629	0.0866368	0.768497	0.937595	0.10283	3.70629	0.20314	0.652198	0.846057	Cdkal1
ENSMUSG00000006200	0	0	0	0	0	0	0	0	0	0	0	0	0	0	Rhox6	chrX:37826910-37829857	0	0	0	0	NA	NA	NA	NA	NA	NA	NA	NA	NA	NA	NA	NA	NA	NA	NA	NA	NA	NA	NA	NA	Rhox6
ENSMUSG00000006204	0.00499257	0	0	0	0.00474359	0	0.0113148	0	0	0	0	0.0161444	0	0	5430419D17Rik	chr7:131174402-131306451	0.00124814	0.0053528	0	0.00538148	NA	NA	NA	NA	NA	NA	NA	NA	NA	NA	NA	NA	NA	NA	NA	NA	NA	NA	NA	NA	5430419D17Rik
ENSMUSG00000006205	15.6248	13.0785	14.4202	13.2116	15.3484	15.0123	17.0873	17.6935	14.3498	12.6431	14.2652	15.3189	14.5821	13.7624	Htra1	chr7:130936111-130985660	14.0838	15.816	14.7379	14.5544	0.00676329	5.40683	0.00281979	0.957651	0.967748	-0.0649864	5.40683	0.303878	0.581462	0.999889	-0.0441378	5.40683	0.12014	0.728883	0.92345	0.0208486	5.40683	0.0267813	0.870007	0.947552	Htra1
ENSMUSG00000006215	8.61697	7.83674	8.43823	8.92279	10.8316	11.0198	10.5265	11.064	8.69705	9.10431	9.33624	6.90829	8.09392	9.36118	Zbtb17	chr4:141444654-141467930	8.45368	10.7927	9.55039	8.12113	-0.178029	5.15352	1.7244	0.189128	0.250264	-0.175679	5.15352	1.94697	0.162914	0.999889	0.05773	5.15352	0.17926	0.67201	0.902961	0.233409	5.15352	2.91807	0.0875924	0.32818	Zbtb17
ENSMUSG00000006216	0	0.0182844	0.0269378	0	0	0.0129775	0	0.0113113	0	0	0	0.00641536	0	0.01828	Clcnkb	chr4:141404353-141416014	0.0113055	0.00432583	0.00282781	0.00823179	NA	NA	NA	NA	NA	NA	NA	NA	NA	NA	NA	NA	NA	NA	NA	NA	NA	NA	NA	NA	Clcnkb
ENSMUSG00000006218	24.223	25.9502	23.5044	21.9752	3.03049	2.15093	3.04296	25.4655	20.5821	23.9712	22.1195	20.0728	27.0051	22.2521	Fam131c	chr4:141368220-141384175	23.9132	2.74146	23.0346	23.11	3.29582	4.79658	363.69	4.43e-81	6.91e-78	0.0516021	4.79658	0.141438	0.706856	0.999889	0.0508439	4.79658	0.117352	0.731924	0.924048	-0.000758184	4.79658	2.61e-05	0.99592	0.99849	Fam131c
ENSMUSG00000006219	0.387644	0.187655	0.111649	0.34623	0.0971004	0.15368	0.171713	0.0770203	0.0752765	0.307524	0.199103	0.201323	0.175924	0.310278	Fblim1	chr4:141576062-141606096	0.258295	0.140831	0.164731	0.229175	1.05227	-0.105608	3.74717	0.052897	0.0817715	0.638379	-0.105608	1.70019	0.192263	0.999889	0.170071	-0.105608	0.104322	0.746703	0.928816	-0.468307	-0.105608	0.794528	0.372734	0.661016	Fblim1
ENSMUSG00000006221	0	0	0.00513461	0	0	0.00618411	0.038566	0	0	0	0	0	0	0	Hspb7	chr4:141420779-141425311	0.00128365	0.0149167	0	0	NA	NA	NA	NA	NA	NA	NA	NA	NA	NA	NA	NA	NA	NA	NA	NA	NA	NA	NA	NA	Hspb7
ENSMUSG00000006235	0.918867	1.17839	0.88618	1.24239	4.15308	4.36287	3.72702	0.408015	0.933864	1.85416	1.11507	0.990445	0.982441	0.870395	Epor	chr9:21958897-21963506	1.05646	4.08099	1.07778	0.94776	-1.77558	1.59577	28.1382	1.13e-07	5.28e-07	-0.0402326	1.59577	0.0163221	0.89834	0.999889	0.159899	1.59577	0.21751	0.640944	0.893754	0.200132	1.59577	0.341353	0.559049	0.791994	Epor
ENSMUSG00000006241	2.43986	3.75818	3.046	3.29275	3.0233	2.79301	2.79933	3.28451	4.03714	4.10647	3.08345	3.16686	3.94373	3.58035	Ccdc159	chr9:21927471-21935872	3.1342	2.87188	3.62789	3.56365	0.298197	2.37081	1.85725	0.172943	0.232082	-0.215818	2.37081	1.16152	0.281151	0.999889	-0.18435	2.37081	0.727636	0.393651	0.767614	0.0314684	2.37081	0.0212257	0.884166	0.953092	Ccdc159
ENSMUSG00000006262	1.7134	1.49405	1.63686	1.3424	2.26711	2.5873	2.43184	1.53117	1.47381	1.15866	1.85505	1.60516	1.56671	1.26559	Mob1b	chr5:88720855-88764220	1.54667	2.42875	1.50467	1.47915	-0.477435	4.21089	8.77584	0.00305246	0.00638556	0.0403607	4.21089	0.0718454	0.788669	0.999889	0.0688261	4.21089	0.178219	0.672908	0.90324	0.0284654	4.21089	0.0305315	0.86129	0.944808	Mob1b
ENSMUSG00000006269	0.0244651	0	0.00738201	0	0	0.0177817	0.0184821	0	0	0.0293464	0	0	0.0169629	0.0500945	Atp6v1b1	chr6:83742990-83758855	0.00796179	0.0120879	0.00733659	0.0223525	NA	NA	NA	NA	NA	NA	NA	NA	NA	NA	NA	NA	NA	NA	NA	NA	NA	NA	NA	NA	Atp6v1b1
ENSMUSG00000006270	0.700982	0.583732	0.976206	0.6986	0.263482	0.142768	0.183307	0.863743	0.830204	0.49896	0.923874	0.44837	0.696995	1.03312	Vax1	chr19:59166187-59170056	0.73988	0.196519	0.779195	0.72616	2.07419	0.425061	27.251	1.79e-07	8.08e-07	-0.0698822	0.425061	0.0450775	0.831862	0.999889	0.0225482	0.425061	0.00399001	0.949634	0.988974	0.0924303	0.425061	0.0671349	0.795555	0.915108	Vax1
ENSMUSG00000006273	250.279	188.068	214.346	263.552	222.491	214.805	220.544	206.283	271.663	262.788	251.023	213.039	153.324	184.995	Atp6v1b2	chr8:69088646-69113711	229.061	219.28	247.939	183.786	0.238677	10.2096	3.06787	0.079854	0.117746	-0.115426	10.2096	0.844471	0.358121	0.999889	0.322161	10.2096	5.56858	0.0182856	0.324198	0.437587	10.2096	10.2184	0.00139044	0.0414924	Atp6v1b2
ENSMUSG00000006276	7.27075	7.22534	7.18356	8.87565	9.97264	11.2905	10.9079	6.61441	8.27334	7.74668	9.14973	6.86153	5.96517	6.70654	Eps15l1	chr8:72340999-72421460	7.63883	10.7237	7.94604	6.51108	-0.314031	4.67016	4.59677	0.0320322	0.0524325	-0.0576243	4.67016	0.178488	0.672676	0.999889	0.233457	4.67016	2.47578	0.115612	0.530617	0.291081	4.67016	3.84541	0.0498824	0.24641	Eps15l1
ENSMUSG00000006281	0.734565	0.740408	0.767633	0.676812	0.401951	0.438158	0.518606	0.767456	0.795377	0.790589	0.59468	0.903714	0.843964	0.750074	Tep1	chr14:50824059-50870560	0.729855	0.452905	0.737026	0.832584	0.863379	2.52529	17.7004	2.59e-05	8.2e-05	-0.017276	2.52529	0.00883573	0.92511	0.999889	-0.186031	2.52529	0.883434	0.347263	0.739528	-0.168755	2.52529	0.728197	0.393468	0.679174	Tep1
ENSMUSG00000006288	28.0091	31.7403	26.0414	28.3334	34.0861	37.2706	36.0315	31.3421	29.0676	30.2792	27.3568	25.8504	27.2847	27.0946	Ttc5	chr14:50765415-50785519	28.5311	35.7961	29.5114	26.7432	-0.153923	5.78228	1.88362	0.169923	0.2285	-0.0511653	5.78228	0.241403	0.623195	0.999889	0.0945839	5.78228	0.702809	0.401841	0.772349	0.145749	5.78228	1.66758	0.196583	0.488721	Ttc5
ENSMUSG00000006289	8.17967	7.69159	6.95179	7.88585	9.2783	8.4595	8.77463	7.02843	8.20173	8.0548	7.29661	9.112	6.01025	7.06713	Osgep	chr14:50906478-50924893	7.67723	8.83748	7.64539	7.39646	-0.0294492	5.27505	0.0441389	0.833595	0.86916	0.00332917	5.27505	0.000657063	0.97955	0.999889	0.0574734	5.27505	0.167228	0.682588	0.905644	0.0541442	5.27505	0.148513	0.699961	0.86817	Osgep
ENSMUSG00000006299	273.019	270.126	266.997	265.257	177.883	169.987	168.858	304.203	271.473	273.592	289.872	264.594	235.704	255.306	Aamp	chr1:74279840-74284738	268.85	172.243	284.785	251.868	0.815844	8.8371	63.7935	1.38e-15	1.7e-14	-0.0840367	8.8371	0.822044	0.364583	0.999889	0.096122	8.8371	0.918493	0.337871	0.735395	0.180159	8.8371	3.21684	0.0728844	0.300795	Aamp
ENSMUSG00000006301	0.337483	0.382443	0.341433	0.313461	1.74001	1.67058	2.06959	0.274711	0.418032	0.296915	0.4329	0.497512	0.375509	0.386162	Tmbim1	chr1:74288247-74305622	0.343705	1.82673	0.35564	0.419728	-2.23614	3.05409	117.542	2.18e-27	7.41e-26	-0.0507295	3.05409	0.0686618	0.793295	0.999889	-0.284912	3.05409	1.87659	0.170722	0.596132	-0.234182	3.05409	1.27075	0.259627	0.559287	Tmbim1
ENSMUSG00000006304	138.716	146.192	138.112	141.815	246.127	247.14	232.428	131.315	161.361	137.664	129.407	184.325	150.906	153.166	Arpc2	chr1:74236084-74268209	141.209	241.898	139.937	162.799	-0.603088	8.21291	27.0765	1.96e-07	8.79e-07	0.0106661	8.21291	0.00974576	0.92136	0.999889	-0.201809	8.21291	3.00842	0.0828332	0.486499	-0.212475	8.21291	3.33604	0.0677775	0.289756	Arpc2
ENSMUSG00000006307	0.556508	0.64196	0.696367	0.593766	0.567634	0.588876	0.573119	0.423057	0.670659	0.653798	0.420198	0.857445	0.767739	0.702132	Kmt2b	chr7:30568858-30588726	0.62215	0.576543	0.541928	0.775772	0.283404	2.59001	1.6343	0.201109	0.264203	0.193332	2.59001	0.897126	0.343553	0.999889	-0.314262	2.59001	2.06655	0.150562	0.575203	-0.507593	2.59001	5.39392	0.0202071	0.156936	Kmt2b
ENSMUSG00000006310	0.179923	0.266136	0.458442	0.417287	0.310243	0.406845	0.430419	0.430595	0.239398	0.359701	0.310444	0.387877	0.429694	0.361586	Zbtb32	chr7:30589681-30598909	0.330447	0.382502	0.335035	0.393052	-0.0310584	-0.20024	0.00596901	0.938417	0.953366	-0.0178709	-0.20024	0.00230055	0.961745	0.999889	-0.242895	-0.20024	0.367983	0.544106	0.853885	-0.225024	-0.20024	0.316967	0.573436	0.800934	Zbtb32
ENSMUSG00000006311	0	0.0153475	0	0.016181	0	0	0.016983	0	0.0145518	0.0134831	0	0	0	0	Etv2	chr7:30633616-30635852	0.00788213	0.00566101	0.00700873	0	NA	NA	NA	NA	NA	NA	NA	NA	NA	NA	NA	NA	NA	NA	NA	NA	NA	NA	NA	NA	Etv2
ENSMUSG00000006313	0.19213	0.233639	0.163048	0.0388938	0.0684556	0.0523664	0.0272144	0.422196	0.338119	0.270074	0.178537	0.168266	0.112399	0.196701	Upk1a	chr7:30603092-30612847	0.156928	0.0493455	0.302231	0.159122	NA	NA	NA	NA	NA	NA	NA	NA	NA	NA	NA	NA	NA	NA	NA	NA	NA	NA	NA	NA	Upk1a
ENSMUSG00000006315	124.079	128.396	122.358	107.9	56.633	57.4279	55.5887	121.964	100.656	117.698	113.75	104.097	151.309	148.15	Tmem147	chr7:30727701-30729540	120.683	56.5499	113.517	134.519	1.26626	6.56815	83.7063	5.74e-20	1.06e-18	0.0858569	6.56815	0.483682	0.486759	0.999889	-0.157744	6.56815	1.40679	0.235589	0.654538	-0.243601	6.56815	3.3619	0.0667212	0.286669	Tmem147
ENSMUSG00000006333	88.0279	100.536	97.6724	77.048	61.2884	52.6594	55.6564	89.9234	77.4048	80.9498	86.1379	93.987	102.474	95.648	Rps9	chr7:3703993-3706897	90.821	56.5348	83.604	97.3697	0.855692	7.72123	50.8508	9.97e-13	9.14e-12	0.117059	7.72123	1.15888	0.281698	0.999889	-0.0995824	7.72123	0.721394	0.395687	0.768963	-0.216642	7.72123	3.42452	0.064235	0.281485	Rps9
ENSMUSG00000006335	21.6901	23.179	25.7274	20.0885	17.5165	17.7676	16.2518	23.6658	19.7859	22.4998	20.7839	22.3896	24.7554	23.0525	Tfpt	chr7:3620324-3629929	22.6712	17.1786	21.6839	23.3992	0.572994	4.68702	17.7373	2.54e-05	8.05e-05	0.0620367	4.68702	0.250258	0.616894	0.999889	-0.0438804	4.68702	0.107421	0.743099	0.927913	-0.105917	4.68702	0.626982	0.428465	0.704566	Tfpt
ENSMUSG00000006342	0.328126	0.415076	0.161615	0.416779	0.44472	0.399819	0.32261	0.353069	0.24363	0.91163	0.487858	0.291271	0.255945	0.182787	Susd2	chr10:75636706-75644008	0.330399	0.389049	0.499047	0.243334	-0.0657054	0.320913	0.0231833	0.878981	0.906402	-0.606188	0.320913	2.31106	0.128457	0.999889	0.445564	0.320913	1.0205	0.3124	0.71865	1.05175	0.320913	5.61189	0.017839	0.146901	Susd2
ENSMUSG00000006344	0.132882	0.00388789	0.0103102	0.0696835	0.122648	0.0910621	0.129066	0.0721547	0.0258043	0.0922208	0.143002	0.29465	0.00789718	0.0194348	Ggt5	chr10:75589340-75617200	0.0541908	0.114259	0.0832955	0.107327	NA	NA	NA	NA	NA	NA	NA	NA	NA	NA	NA	NA	NA	NA	NA	NA	NA	NA	NA	NA	Ggt5
ENSMUSG00000006345	0.046047	0.00471539	0.020841	0.0894864	0.0612508	0.0351412	0.0521789	0.0962633	0	0.0704235	0.150618	0.0843776	0	0.0329998	Ggt1	chr10:75561604-75586200	0.0402725	0.0495236	0.0793262	0.0391258	NA	NA	NA	NA	NA	NA	NA	NA	NA	NA	NA	NA	NA	NA	NA	NA	NA	NA	NA	NA	Ggt1
ENSMUSG00000006356	44.5294	68.5117	52.6264	38.2698	110.798	110.25	100.596	70.7207	55.1325	45.6456	63.0104	84.3679	66.8872	54.9887	Crip2	chr12:113140236-113145506	50.9843	107.215	58.6273	68.7479	-0.902268	6.61193	26.7851	2.27e-07	1.01e-06	-0.203346	6.61193	1.56191	0.211386	0.999889	-0.428341	6.61193	6.00951	0.014229	0.303047	-0.224995	6.61193	1.65239	0.198635	0.490892	Crip2
ENSMUSG00000006360	20.648	38.3129	28.0201	14.3283	7.57904	5.92599	6.03939	43.0986	16.0043	18.0677	29.7025	57.9048	43.7199	33.6784	Crip1	chr12:113146316-113153879	25.3273	6.51481	26.7183	45.101	2.12498	3.55436	39.4102	3.44e-10	2.26e-09	-0.0773405	3.55436	0.0714173	0.789284	0.999889	-0.830318	3.55436	7.17544	0.00739083	0.254102	-0.752977	3.55436	5.904	0.0151066	0.134493	Crip1
ENSMUSG00000006362	2.30583	2.41515	2.41181	1.82184	5.9037	6.0283	4.24175	1.45657	2.4177	1.55359	1.97906	1.74088	2.14497	1.85555	Cbfa2t3	chr8:122625141-122699109	2.23866	5.39125	1.85173	1.9138	-1.09648	3.67704	30.8737	2.75e-08	1.4e-07	0.270949	3.67704	2.13137	0.144312	0.999889	0.227245	3.67704	1.27414	0.258991	0.673985	-0.0437036	3.67704	0.0474038	0.827644	0.929806	Cbfa2t3
ENSMUSG00000006369	1.38799	0.788007	0.77143	0.628925	1.97133	1.61908	1.76026	0.79273	0.876335	0.964016	1.19757	1.14728	1.42111	0.769411	Fbln1	chr15:85205949-85286535	0.894089	1.78356	0.957663	1.1126	-0.824009	2.31851	9.38184	0.00219146	0.00472142	-0.101934	2.31851	0.162982	0.686426	0.999889	-0.308873	2.31851	1.29537	0.255061	0.670647	-0.206939	2.31851	0.582001	0.445529	0.717093	Fbln1
ENSMUSG00000006373	54.6814	62.0675	65.0326	57.037	95.6797	106.92	90.6875	76.1852	56.9526	56.4983	57.7549	65.0766	81.052	80.1592	Pgrmc1	chrX:36598206-36606079	59.7046	97.7624	61.8478	75.4293	-0.538251	7.04855	16.5131	4.83e-05	0.000145015	-0.0511384	7.04855	0.171562	0.678727	0.999889	-0.336983	7.04855	6.44566	0.0111224	0.28307	-0.285844	7.04855	4.6345	0.0313352	0.195415	Pgrmc1
ENSMUSG00000006378	4.09897	3.06564	2.85019	3.64606	4.85948	4.92237	4.83431	2.95713	4.38383	3.8417	3.31097	4.34793	3.31287	3.14425	Gcat	chr15:79030874-79038353	3.41522	4.87205	3.62341	3.60168	-0.338105	3.87676	3.48374	0.0619746	0.0940917	-0.0883215	3.87676	0.273846	0.600763	0.999889	-0.0709933	3.87676	0.151669	0.696946	0.911133	0.0173282	3.87676	0.00903102	0.92429	0.967464	Gcat
ENSMUSG00000006386	0.253333	0.0648556	0.0362082	0.118761	0.155187	0.0726817	0.166197	0.114029	0.142405	0.143942	0.158592	0.312589	0.0832019	0.122855	Tek	chr4:94739289-94874976	0.118289	0.131355	0.139742	0.172882	0.0220302	-0.545767	0.00137739	0.970395	0.97746	-0.241975	-0.545767	0.195101	0.658705	0.999889	-0.535938	-0.545767	0.834274	0.36104	0.749209	-0.293963	-0.545767	0.252179	0.615545	0.82597	Tek
ENSMUSG00000006389	0.042479	0.0380627	0.00961308	0.0573282	0.116037	0.150514	0.13839	0.0302742	0.0257781	0	0.0105263	0.160258	0.0276121	0	Mpl	chr4:118442415-118457513	0.0368707	0.13498	0.0166447	0.0626234	NA	NA	NA	NA	NA	NA	NA	NA	NA	NA	NA	NA	NA	NA	NA	NA	NA	NA	NA	NA	Mpl
ENSMUSG00000006390	0.835458	0.908645	0.55807	0.423009	2.33211	2.18602	2.55939	0.454435	1.04615	0.818996	0.78813	0.826011	0.850922	0.825842	Elovl1	chr4:118428093-118432953	0.681295	2.35917	0.776928	0.834259	-1.6205	1.56302	31.6619	1.83e-08	9.57e-08	-0.197281	1.56302	0.524266	0.469027	0.999889	-0.293252	1.56302	0.999926	0.317328	0.721674	-0.0959712	1.56302	0.10755	0.742951	0.890117	Elovl1
ENSMUSG00000006392	8.93409	11.4267	9.5464	9.09759	9.57261	10.5105	9.56039	11.5831	9.54861	10.1186	9.13562	8.81766	10.4021	12.3081	Med8	chr4:118409337-118415782	9.75119	9.88117	10.0965	10.5093	0.153425	4.91727	1.08478	0.297632	0.370039	-0.0526143	4.91727	0.149891	0.698639	0.999889	-0.110496	4.91727	0.568115	0.451009	0.80273	-0.0578818	4.91727	0.155833	0.693022	0.865355	Med8
ENSMUSG00000006395	3.97465	5.1915	4.87227	4.08397	1.83079	1.48835	1.79674	4.27689	4.17675	3.60133	4.70788	4.00069	4.95458	4.35312	Hyi	chr4:118359990-118362744	4.5306	1.7053	4.19071	4.43613	1.58106	3.09773	63.5362	1.57e-15	1.92e-14	0.111436	3.09773	0.417795	0.518039	0.999889	0.031476	3.09773	0.0285147	0.865904	0.96753	-0.0799601	3.09773	0.184459	0.667569	0.853351	Hyi
ENSMUSG00000006398	1.15193	0.714661	0.56323	0.817019	0.790904	0.568349	0.657429	0.519346	1.06948	0.711052	0.691745	0.879134	0.865736	0.50789	Cdc20	chr4:118432901-118437352	0.81171	0.672227	0.747906	0.75092	0.442384	0.523321	1.65734	0.197962	0.260588	0.114303	0.523321	0.132657	0.715693	0.999889	0.119901	0.523321	0.123938	0.724802	0.921977	0.00559764	0.523321	0.000270581	0.986876	0.994906	Cdc20
ENSMUSG00000006403	1.34208	0.953013	0.768527	0.990667	2.52549	2.48135	2.32006	0.741605	1.15408	0.778487	0.938637	0.865865	0.495833	0.407859	Adamts4	chr1:171250421-171260637	1.01357	2.4423	0.903202	0.589852	-1.09532	2.4988	18.1184	2.08e-05	6.7e-05	0.164542	2.4988	0.461429	0.496957	0.999889	0.7895	2.4988	8.6262	0.00331362	0.206722	0.624959	2.4988	5.44011	0.0196794	0.155274	Adamts4
ENSMUSG00000006411	2.94761	2.85101	3.27168	3.25482	1.64133	1.77821	1.79598	4.28312	2.63807	4.03237	3.58248	2.23716	3.13537	2.87609	Nectin4	chr1:171370099-171388598	3.08128	1.7385	3.63401	2.74954	1.00052	3.45223	25.2056	5.15e-07	2.17e-06	-0.238684	3.45223	1.7929	0.180574	0.999889	0.165921	3.45223	0.733021	0.391906	0.766304	0.404605	3.45223	4.33398	0.0373588	0.214099	Nectin4
ENSMUSG00000006412	47.8415	56.7887	50.2502	43.2478	64.9092	62.5722	60.7363	55.2163	45.6644	48.9635	44.937	54.1117	61.9004	54.7661	Pfdn2	chr1:171345670-171359254	49.5321	62.7392	48.6953	56.9261	-0.169025	6.69636	2.03949	0.153261	0.208893	0.0218802	6.69636	0.0396323	0.842201	0.999889	-0.199528	6.69636	2.8424	0.0918072	0.498056	-0.221408	6.69636	3.50254	0.0612749	0.274904	Pfdn2
ENSMUSG00000006418	21.6317	28.2528	24.6184	22.5008	32.7371	33.171	33.2788	28.3516	22.362	24.1006	20.8244	20.5724	25.8707	25.6873	Rnf114	chr2:167492645-167516173	24.2509	33.0623	23.9097	24.0435	-0.274601	6.43937	4.33964	0.0372349	0.0599532	0.0181452	6.43937	0.0219104	0.882326	0.999889	0.01176	6.43937	0.00788039	0.929263	0.983057	-0.00638527	6.43937	0.0023251	0.961541	0.985492	Rnf114
ENSMUSG00000006423	11.0141	10.1414	9.89344	10.3884	11.1483	12.0817	12.4544	11.4934	8.93574	9.68792	10.2818	10.652	10.0269	10.0307	C330007P06Rik	chrX:36823737-36874111	10.3593	11.8948	10.0997	10.2366	-0.0251292	6.29402	0.0496523	0.823669	0.861485	0.0363167	6.29402	0.120814	0.728154	0.999889	0.019978	6.29402	0.0312903	0.859594	0.965861	-0.0163387	6.29402	0.0209574	0.884895	0.953308	C330007P06Rik
ENSMUSG00000006435	27.0406	25.2986	23.6554	23.3663	52.8525	44.9117	40.3254	22.9749	35.5345	21.1874	25.1262	25.3779	25.438	22.9084	Neurl1a	chr19:47178820-47259441	24.8402	46.0298	26.2057	24.5748	-0.717459	7.01636	22.2645	2.38e-06	8.97e-06	-0.079014	7.01636	0.310349	0.577466	0.999889	0.0184909	7.01636	0.0145526	0.903981	0.976873	0.0975049	7.01636	0.403665	0.525203	0.770381	Neurl1a
ENSMUSG00000006442	61.4316	69.5875	71.0976	71.0865	55.6055	60.6348	60.2179	72.4698	72.0075	64.7571	65.438	64.2477	63.6556	71.6525	Srm	chr4:148591503-148594993	68.3008	58.8194	68.6681	66.5186	0.389875	6.72774	11.7273	0.000615897	0.00149495	-0.00861217	6.72774	0.00679306	0.934313	0.999889	0.0391252	6.72774	0.119907	0.729135	0.923547	0.0477374	6.72774	0.17851	0.672657	0.855939	Srm
ENSMUSG00000006445	0	0	0.0456282	0.0653056	0.0287356	0	0.00380792	0	0.0032628	0.0120927	0.023316	0.0579551	0.0244645	0.00688076	Epha2	chr4:141301240-141329384	0.0277334	0.0108478	0.00966786	0.0297668	NA	NA	NA	NA	NA	NA	NA	NA	NA	NA	NA	NA	NA	NA	NA	NA	NA	NA	NA	NA	Epha2
ENSMUSG00000006456	9.0062	6.61467	6.83979	9.73223	12.744	12.2188	13.9154	6.1075	8.71726	8.95158	10.5157	8.86775	5.80718	4.93925	Rbm14	chr19:4800569-4811634	8.04822	12.9594	8.573	6.53806	-0.510968	5.11245	6.59336	0.010236	0.0189478	-0.0918388	5.11245	0.245083	0.620559	0.999889	0.309468	5.11245	2.35045	0.125247	0.54372	0.401307	5.11245	3.93915	0.0471745	0.240227	Rbm14
ENSMUSG00000006457	0.249656	0.0944821	0.334073	0.175788	0.309399	0.343186	0.344402	0.0876739	0.28983	0.219717	0.209803	0.204753	0.174981	0.244483	Actn3	chr19:4861216-4877909	0.2135	0.332329	0.201756	0.208072	NA	NA	NA	NA	NA	NA	NA	NA	NA	NA	NA	NA	NA	NA	NA	NA	NA	NA	NA	NA	Actn3
ENSMUSG00000006462	0.0158014	0.0269688	0.00476786	0.00284334	0.0975872	0.089007	0.0954968	0.0225229	0.0153424	0.0165848	0.0078312	0.0113549	0.00273899	0.0134812	A530013C23Rik	chr2:167691177-167729172	0.0125954	0.0940303	0.0155703	0.00919167	NA	NA	NA	NA	NA	NA	NA	NA	NA	NA	NA	NA	NA	NA	NA	NA	NA	NA	NA	NA	A530013C23Rik
ENSMUSG00000006463	4.92852	2.6476	4.46133	4.25105	4.38079	4.66266	4.1871	4.68332	3.90672	4.52111	4.46871	3.21069	3.84854	5.0899	Zdhhc24	chr19:4878668-4885397	4.07213	4.41018	4.39496	4.04971	0.0606398	3.63099	0.0833484	0.77281	0.820035	-0.109383	3.63099	0.317453	0.573143	0.999889	0.00720381	3.63099	0.00117648	0.972638	0.994353	0.116587	3.63099	0.307604	0.579154	0.804597	Zdhhc24
ENSMUSG00000006464	3.95691	2.89925	3.3449	4.88282	9.18503	9.7263	9.84148	3.57017	4.51963	3.81297	4.21221	3.86472	3.54161	3.35379	Bbs1	chr19:4886878-4906628	3.77097	9.58427	4.02874	3.58671	-1.16884	4.78861	52.1142	5.24e-13	4.96e-12	-0.0943742	4.78861	0.38803	0.533336	0.999889	0.0786477	4.78861	0.229582	0.631834	0.888272	0.173022	4.78861	1.10932	0.292229	0.590794	Bbs1
ENSMUSG00000006469	0.0466269	0.0341056	0.00602958	0	0.0949321	0.130716	0.105672	0	0.0646749	0	0.0462167	0.0933383	0	0.0545558	Slc34a3	chr2:25228898-25234364	0.0216905	0.11044	0.0277229	0.049298	NA	NA	NA	NA	NA	NA	NA	NA	NA	NA	NA	NA	NA	NA	NA	NA	NA	NA	NA	NA	Slc34a3
ENSMUSG00000006471	3.03365	2.67656	2.9337	3.47872	3.52431	4.47244	4.34051	3.16665	3.31143	3.35639	3.31112	3.40634	2.53638	2.53813	Ndor1	chr2:25244821-25256022	3.03066	4.11242	3.2864	2.82695	-0.264266	4.25894	2.81024	0.0936646	0.135612	-0.117516	4.25894	0.642024	0.422979	0.999889	0.106352	4.25894	0.446768	0.503874	0.830836	0.223868	4.25894	1.9759	0.159823	0.440832	Ndor1
ENSMUSG00000006476	95.4684	77.3329	86.4361	99.0653	175.523	165.537	161.773	84.6767	113.751	111.163	81.3749	80.3178	82.7609	80.868	Nsmf	chr2:25054355-25062881	89.5757	167.611	97.7416	81.3156	-0.728971	9.01373	29.332	6.1e-08	2.97e-07	-0.128598	9.01373	1.04986	0.305539	0.999889	0.143299	9.01373	1.11167	0.291719	0.699404	0.271897	9.01373	3.98186	0.0459929	0.236851	Nsmf
ENSMUSG00000006488	0	0	0	0	0	0	0	0	0	0	0	0	0	0	Prl7a1	chr13:27633366-27642493	0	0	0	0	NA	NA	NA	NA	NA	NA	NA	NA	NA	NA	NA	NA	NA	NA	NA	NA	NA	NA	NA	NA	Prl7a1
ENSMUSG00000006490	0	0	0	0	0	0	0	0	0	0	0	0	0	0	Prl8a9	chr13:27557995-27564606	0	0	0	0	NA	NA	NA	NA	NA	NA	NA	NA	NA	NA	NA	NA	NA	NA	NA	NA	NA	NA	NA	NA	Prl8a9
ENSMUSG00000006494	3.50719	3.49225	3.36664	3.36363	9.67839	9.84635	9.39674	2.79739	4.04048	3.08072	3.65845	3.49528	3.16249	2.78445	Pdk1	chr2:71873224-71903858	3.43243	9.6405	3.39426	3.1474	-1.31638	5.15399	94.791	2.12e-22	4.89e-21	0.014154	5.15399	0.0124999	0.91098	0.999889	0.129361	5.15399	0.887877	0.346053	0.738879	0.115207	5.15399	0.704977	0.401116	0.685195	Pdk1
ENSMUSG00000006498	2.53824	2.95555	2.99353	2.45779	4.74461	4.4941	5.64361	3.01023	3.04363	2.1732	3.71146	4.45041	3.11198	2.09994	Ptbp1	chr10:79854427-79864771	2.73628	4.96077	2.98463	3.22078	-0.684857	3.99053	10.8362	0.000995356	0.00230886	-0.124835	3.99053	0.412124	0.520893	0.999889	-0.226736	3.99053	1.17277	0.278834	0.691869	-0.101901	3.99053	0.236545	0.626713	0.831999	Ptbp1
ENSMUSG00000006517	11.5771	10.9511	11.2951	13.4525	19.7707	19.9729	18.1823	9.45008	16.532	12.9748	14.1539	17.7762	9.96259	10.9302	Mvd	chr8:122433601-122443422	11.8189	19.3086	13.2777	12.8897	-0.533377	4.62136	7.44934	0.00634599	0.0123395	-0.16976	4.62136	0.867095	0.351761	0.999889	-0.117986	4.62136	0.359988	0.548513	0.855546	0.0517739	4.62136	0.0690716	0.792693	0.91416	Mvd
ENSMUSG00000006519	1.4712	1.35803	1.53807	1.02909	2.63816	2.84644	2.51241	1.73274	1.52906	1.77094	1.78688	2.50155	2.99552	1.76077	Cyba	chr8:122424776-122432930	1.3491	2.66567	1.7049	2.41928	-0.806722	0.591022	8.37807	0.00379776	0.00778892	-0.337888	0.591022	1.63896	0.200468	0.999889	-0.833514	0.591022	8.88143	0.00288087	0.19387	-0.495626	0.591022	3.20767	0.0732937	0.301167	Cyba
ENSMUSG00000006522	0.889624	0.415704	0.332282	1.08637	2.35524	2.08574	3.44513	0.426786	0.838621	1.48024	0.719135	0.553941	0.260503	0.698568	Itih3	chr14:30908572-30923760	0.680996	2.6287	0.866196	0.504337	-1.76813	1.98658	17.4121	3.01e-05	9.42e-05	-0.352961	1.98658	0.799412	0.371269	0.999889	0.433506	1.98658	1.00454	0.316214	0.721212	0.786467	1.98658	3.26466	0.0707879	0.296393	Itih3
ENSMUSG00000006526	3.20093	2.92512	3.02714	2.78728	3.74003	3.92016	3.64473	2.92766	3.03654	2.42701	3.10371	2.93294	3.68732	2.89272	Tmem110	chr14:30825590-30877210	2.98512	3.76831	2.87373	3.17099	-0.162657	3.67878	1.04275	0.307183	0.380124	0.0546539	3.67878	0.135998	0.712292	0.999889	-0.0838913	3.67878	0.275377	0.599747	0.877172	-0.138545	3.67878	0.752278	0.385756	0.672278	Tmem110
ENSMUSG00000006527	4.1155	3.20975	3.23767	3.63954	4.81476	4.33602	4.4841	2.6827	3.30138	3.62714	3.19704	3.80236	3.43782	3.54628	Sfmbt1	chr14:30714849-30822721	3.55062	4.54496	3.20206	3.59549	-0.182218	4.9818	1.67542	0.195534	0.257688	0.145906	4.9818	1.24143	0.265195	0.999889	-0.0149606	4.9818	0.0111995	0.915719	0.979306	-0.160867	4.9818	1.29929	0.254343	0.553206	Sfmbt1
ENSMUSG00000006529	0	0	0	0	0.00453183	0	0	0	0	0	0	0	0	0	Itih1	chr14:30929180-30943289	0	0.00151061	0	0	NA	NA	NA	NA	NA	NA	NA	NA	NA	NA	NA	NA	NA	NA	NA	NA	NA	NA	NA	NA	Itih1
ENSMUSG00000006538	0.0578631	0.0526703	0.0756573	0.10412	0.134389	0.154205	0.0509978	0.134406	0.0936369	0.0694078	0.057354	0.152461	0.0735524	0.0460754	Ihh	chr1:74945315-74951672	0.0725777	0.113198	0.0887012	0.0906963	NA	NA	NA	NA	NA	NA	NA	NA	NA	NA	NA	NA	NA	NA	NA	NA	NA	NA	NA	NA	Ihh
ENSMUSG00000006542	0	0	0	0	0.00480622	0.0220597	0.0171963	0.0721024	0.0294692	0	0	0	0	0	Prkag3	chr1:74738922-74749221	0	0.0146874	0.0253929	0	NA	NA	NA	NA	NA	NA	NA	NA	NA	NA	NA	NA	NA	NA	NA	NA	NA	NA	NA	NA	Prkag3
ENSMUSG00000006546	2.63534	3.76467	4.00769	2.19084	0.125196	0.114925	0.149314	3.66869	3.19848	1.61218	2.52073	3.96267	4.74162	3.23765	Cryba2	chr1:74889934-74893143	3.14963	0.129811	2.75002	3.98065	4.75608	1.65715	145.229	1.91e-33	1.02e-31	0.196916	1.65715	0.535971	0.464107	0.999889	-0.334287	1.65715	1.34696	0.245811	0.663876	-0.531204	1.65715	3.40206	0.0651152	0.282886	Cryba2
ENSMUSG00000006567	0.0169018	0.0123629	0.0524559	0.0521374	0.0321178	0.071075	0.0355691	0.0803047	0.0375104	0.0586499	0.095732	0.0260263	0.0226007	0.017304	Atp7b	chr8:21992785-22060305	0.0334645	0.046254	0.0680492	0.021977	NA	NA	NA	NA	NA	NA	NA	NA	NA	NA	NA	NA	NA	NA	NA	NA	NA	NA	NA	NA	Atp7b
ENSMUSG00000006570	0.0514971	0.158205	0.0466156	0.166797	0.293574	0.224575	0.291774	0.0978701	0.100002	0.185315	0.153132	0.277543	0.107117	0.105445	Defb2	chr8:21839926-21843482	0.105779	0.269974	0.13408	0.163368	NA	NA	NA	NA	NA	NA	NA	NA	NA	NA	NA	NA	NA	NA	NA	NA	NA	NA	NA	NA	Defb2
ENSMUSG00000006574	0	0	0	0	0.0244095	0.00700217	0	0	0	0.00288903	0	0.0242304	0.0701373	0	Slc4a1	chr11:102348824-102366203	0	0.0104705	0.000722259	0.0314559	NA	NA	NA	NA	NA	NA	NA	NA	NA	NA	NA	NA	NA	NA	NA	NA	NA	NA	NA	NA	Slc4a1
ENSMUSG00000006575	88.5467	97.413	92.906	93.5411	132.904	134.33	128.993	102.761	100.073	95.3565	89.7209	85.4393	93.2851	99.5985	Rundc3a	chr11:102393403-102402555	93.1017	132.076	96.978	92.7743	-0.330974	8.22747	9.20137	0.00241835	0.00516227	-0.0604712	8.22747	0.355009	0.551291	0.999889	0.0056317	8.22747	0.00263783	0.959039	0.991288	0.0661029	8.22747	0.362755	0.54698	0.783914	Rundc3a
ENSMUSG00000006576	9.60955	9.64602	9.5766	8.35756	3.76771	3.75374	4.4004	11.8895	8.70257	10.1273	10.7163	7.85177	11.0029	8.82464	Slc4a3	chr1:75546266-75562172	9.29743	3.97395	10.3589	9.22644	1.3997	6.20274	102.521	4.27e-24	1.14e-22	-0.157215	6.20274	1.64757	0.19929	0.999889	0.0128021	6.20274	0.00935172	0.922961	0.981215	0.170017	6.20274	1.64155	0.200112	0.492841	Slc4a3
ENSMUSG00000006585	1.02606	1.27116	1.96152	1.24723	0.586298	0.688394	0.666722	2.09321	1.36549	1.61378	1.26596	1.16013	0.716395	0.98436	Cdt1	chr8:122568015-122573554	1.37649	0.647138	1.58461	0.953628	1.26377	1.41584	18.7857	1.46e-05	4.85e-05	-0.202766	1.41584	0.631263	0.426892	0.999889	0.532736	1.41584	3.5601	0.0591843	0.453499	0.735502	1.41584	6.76294	0.00930701	0.104088	Cdt1
ENSMUSG00000006586	4.15607	3.45166	3.57811	4.45302	5.80508	5.77033	5.94839	3.50486	4.00276	4.59114	4.3288	3.40347	3.99403	3.53569	Runx1t1	chr4:13743436-13893649	3.90971	5.84127	4.10689	3.6444	-0.404005	5.09604	8.44535	0.00365978	0.00752755	-0.0728803	5.09604	0.316324	0.573825	0.999889	0.105274	5.09604	0.561801	0.453535	0.803142	0.178155	5.09604	1.60687	0.204932	0.498343	Runx1t1
ENSMUSG00000006587	0.0197692	0	0.044738	0.0426877	0.0469582	0.150871	0.0672053	0	0.00959744	0.0889256	0.0293929	0	0	0	Snai3	chr8:122454208-122460733	0.0267987	0.0883447	0.031979	0	NA	NA	NA	NA	NA	NA	NA	NA	NA	NA	NA	NA	NA	NA	NA	NA	NA	NA	NA	NA	Snai3
ENSMUSG00000006589	45.1066	61.4951	56.4441	45.1552	53.4035	58.4305	56.4775	56.4951	49.7309	48.6401	50.3906	56.8899	65.5299	67.7194	Aprt	chr8:122574635-122576909	52.0503	56.1038	51.3142	63.3797	0.0641329	5.57896	0.242162	0.622649	0.687974	0.0181603	5.57896	0.0227047	0.880228	0.999889	-0.285037	5.57896	4.83808	0.0278379	0.371953	-0.303197	5.57896	5.47821	0.0192549	0.153255	Aprt
ENSMUSG00000006599	10.1061	10.4299	10.4775	10.8997	15.3134	19.4135	16.987	11.9642	9.47524	9.97737	8.44681	10.6721	10.0563	13.3805	Gtf2h1	chr7:46796103-46823800	10.4783	17.238	9.9659	11.3696	-0.543669	5.14647	13.8278	0.00020035	0.000536894	0.0715808	5.14647	0.274811	0.600122	0.999889	-0.118533	5.14647	0.648585	0.420619	0.782121	-0.190114	5.14647	1.67161	0.196043	0.488294	Gtf2h1
ENSMUSG00000006611	1.09049	0.891565	0.453758	0.503223	1.36198	1.05945	1.11613	0.785537	0.819727	1.06412	0.775806	1.05221	0.759144	0.774305	Hfe	chr13:23702034-23710854	0.73476	1.17919	0.861298	0.861886	-0.513154	1.6791	3.18447	0.0743411	0.110635	-0.237159	1.6791	0.777716	0.377841	0.999889	-0.228882	1.6791	0.622991	0.429938	0.788794	0.00827729	1.6791	0.000815969	0.977211	0.991017	Hfe
ENSMUSG00000006638	3.76137	4.2452	4.01947	3.95486	5.25457	5.24039	5.80113	4.80527	3.6521	3.65715	4.24191	3.78472	4.13493	5.0857	Abhd1	chr5:30950066-30955091	3.99522	5.43203	4.08911	4.33512	-0.269324	2.95169	2.10249	0.147059	0.201385	-0.0335185	2.95169	0.0374749	0.846501	0.999889	-0.119302	2.95169	0.407812	0.523082	0.843472	-0.0857838	2.95169	0.211172	0.64585	0.842531	Abhd1
ENSMUSG00000006641	6.9934	7.21391	6.78291	7.69065	4.3637	4.30348	4.79406	9.51009	5.73941	6.9182	7.29465	5.79468	6.27872	7.60703	Slc5a6	chr5:31036036-31048924	7.17022	4.48708	7.36559	6.56014	0.850688	4.71646	26.6501	2.44e-07	1.08e-06	-0.0377763	4.71646	0.0643943	0.799681	0.999889	0.127791	4.71646	0.627063	0.428435	0.787975	0.165567	4.71646	1.05205	0.305035	0.602832	Slc5a6
ENSMUSG00000006642	0	0.0196101	0.0069338	0	0.0072779	0	0.00867994	0	0.00371869	0.0103367	0	0.0123849	0.015933	0	Tcf23	chr5:30968662-30977018	0.00663597	0.00531928	0.00351385	0.00943929	NA	NA	NA	NA	NA	NA	NA	NA	NA	NA	NA	NA	NA	NA	NA	NA	NA	NA	NA	NA	Tcf23
ENSMUSG00000006649	0.199307	0.0335087	0.0969392	0.0835037	0.231764	0.275667	0.26967	0.12155	0.080873	0.0588761	0.0324342	0.00961939	0.0742514	0.0182731	Nphs1	chr7:30458315-30487223	0.103315	0.259034	0.0734333	0.034048	-1.1464	-0.699976	3.49242	0.0616505	0.0936576	0.493936	-0.699976	0.71496	0.397802	0.999889	1.59872	-0.699976	5.58808	0.0180831	0.323834	1.10479	-0.699976	2.70869	0.0998032	0.349023	Nphs1
ENSMUSG00000006651	172.602	136.356	145.044	154.995	305.894	296.44	266.095	165.738	164.845	166.821	170.302	160.918	156.466	126.423	Aplp1	chr7:30434982-30445535	152.249	289.476	166.926	147.936	-0.752993	8.76972	42.7997	6.06e-11	4.43e-10	-0.133757	8.76972	1.55261	0.21275	0.999889	0.0471074	8.76972	0.164793	0.684782	0.905865	0.180865	8.76972	2.41775	0.119967	0.382505	Aplp1
ENSMUSG00000006673	35.3609	27.5278	29.3955	37.6176	59.7954	55.2525	57.6033	33.6372	34.438	32.7661	36.4066	28.1598	25.6837	23.3696	Qrich1	chr9:108516806-108560163	32.4754	57.5504	34.312	25.7377	-0.650021	6.93831	26.917	2.12e-07	9.47e-07	-0.0787671	6.93831	0.454211	0.500342	0.999889	0.341358	6.93831	7.19941	0.00729275	0.253222	0.420125	6.93831	10.871	0.00097681	0.0339958	Qrich1
ENSMUSG00000006675	22.4318	21.9669	23.4868	23.1505	19.2107	19.7066	17.4541	28.1929	20.4826	25.2862	23.6451	17.2201	24.6564	22.9922	P4htm	chr9:108578862-108597667	22.759	18.7904	24.4017	21.6229	0.450146	5.33293	9.83211	0.00171491	0.00378698	-0.101289	5.33293	0.593896	0.440917	0.999889	0.0747354	5.33293	0.275795	0.599471	0.877069	0.176025	5.33293	1.52612	0.216696	0.512565	P4htm
ENSMUSG00000006676	16.1104	9.61904	9.8504	15.692	21.8295	20.8199	23.9723	9.77927	16.1603	14.64	15.1114	12.7918	7.86991	7.64217	Usp19	chr9:108490602-108502337	12.818	22.2072	13.9227	9.43462	-0.616025	6.21566	8.5976	0.00336607	0.00698144	-0.120143	6.21566	0.376197	0.539646	0.999889	0.451359	6.21566	4.46069	0.0346835	0.391094	0.571502	6.21566	7.11023	0.00766453	0.0952637	Usp19
ENSMUSG00000006678	0.377829	0.292008	0.277482	0.434862	0.448733	0.384717	0.44026	0.196451	0.418765	0.242105	0.34624	0.493707	0.383684	0.448855	Pola1	chrX:93304767-93632155	0.345545	0.42457	0.30089	0.442082	-0.122325	1.71667	0.204036	0.651482	0.714906	0.1996	1.71667	0.624463	0.429394	0.999889	-0.351592	1.71667	1.69671	0.192718	0.617576	-0.551192	1.71667	4.16837	0.0411853	0.224096	Pola1
ENSMUSG00000006699	224.6	222.944	223.553	223.806	223.02	233.29	232.535	211.796	224.564	209.215	210.998	243.335	206.692	233.918	Cdc42	chr4:137319696-137357720	223.726	229.615	214.143	227.982	0.13645	9.37135	1.94929	0.162663	0.220031	0.0615568	9.37135	0.465072	0.495263	0.999889	-0.0252363	9.37135	0.067056	0.795672	0.946288	-0.0867931	9.37135	0.794656	0.372696	0.661016	Cdc42
ENSMUSG00000006705	1.21767	1.17923	1.13527	1.0734	3.46868	3.37604	3.32812	1.68797	1.29964	1.55909	1.34709	1.29778	1.14309	0.632661	Pknox1	chr17:31564734-31607693	1.15139	3.39094	1.47345	1.02451	-1.38501	3.51556	48.409	3.46e-12	2.98e-11	-0.357851	3.51556	3.67749	0.0551518	0.999889	0.177523	3.51556	0.762592	0.382519	0.761943	0.535374	3.51556	6.88042	0.00871452	0.100813	Pknox1
ENSMUSG00000006711	1.36942	0.807868	0.681784	0.912809	1.85834	1.86298	1.77105	0.667617	1.31807	0.883812	0.817372	0.863193	0.365346	0.676617	D130043K22Rik	chr13:24845135-24901270	0.942969	1.83079	0.921718	0.635052	-0.783216	2.47056	7.11826	0.00763026	0.0145757	0.0295032	2.47056	0.0115052	0.914581	0.999889	0.572491	2.47056	3.58184	0.0584145	0.450722	0.542987	2.47056	3.22845	0.0723691	0.299461	D130043K22Rik
ENSMUSG00000006715	7.31189	5.48948	6.37615	5.23199	2.10862	2.08057	2.9522	6.58135	5.88153	6.4816	6.18486	5.92843	5.20723	7.46391	Gmnn	chr13:24751845-24761923	6.10238	2.38046	6.28233	6.19986	1.53339	3.00536	49.8519	1.66e-12	1.48e-11	-0.0438465	3.00536	0.0537405	0.816678	0.999889	-0.0245119	3.00536	0.0143667	0.904593	0.97694	0.0193346	3.00536	0.00894157	0.924664	0.967652	Gmnn
ENSMUSG00000006717	164.778	218.821	225.433	164.638	148.592	153.497	150.631	206.572	184.21	176.501	186.281	177.614	238.482	255.791	Acot13	chr13:24817948-24831540	193.417	150.906	188.391	223.962	0.530205	7.10281	13.0686	0.00030029	0.000776923	0.0356959	7.10281	0.0707681	0.790222	0.999889	-0.213998	7.10281	2.19412	0.138538	0.558844	-0.249694	7.10281	2.98983	0.0837891	0.321318	Acot13
ENSMUSG00000006720	0.433687	0.325072	0.34401	0.323417	0.51826	1.16986	0.886618	0.284654	0.464499	0.402228	0.407713	0.26988	0.274348	0.389077	Zfp184	chr13:21945094-21960779	0.356547	0.858245	0.389773	0.311101	-1.08924	0.705573	12.0976	0.000504862	0.00124804	-0.131435	0.705573	0.195511	0.658369	0.999889	0.193981	0.705573	0.354318	0.551679	0.856803	0.325417	0.705573	1.00116	0.317031	0.613673	Zfp184
ENSMUSG00000006724	0.00610203	0	0	0	0	0.0199578	0	0	0	0	0.018145	0	0	0	Cyp27b1	chr10:127048250-127053006	0.00152551	0.00665261	0.00453625	0	NA	NA	NA	NA	NA	NA	NA	NA	NA	NA	NA	NA	NA	NA	NA	NA	NA	NA	NA	NA	Cyp27b1
ENSMUSG00000006728	22.6245	25.2822	24.9609	21.749	24.096	25.1771	23.6871	27.6224	24.1921	22.785	22.8184	26.2159	25.692	26.6719	Cdk4	chr10:127063534-127067920	23.6542	24.3201	24.3545	26.1933	0.132837	6.31932	1.42129	0.233192	0.299729	-0.0435088	6.31932	0.17888	0.672337	0.999889	-0.146036	6.31932	1.73453	0.187833	0.612786	-0.102527	6.31932	0.854493	0.355284	0.647055	Cdk4
ENSMUSG00000006731	24.3154	27.546	25.5161	24.8333	31.4753	31.0845	28.5678	32.2575	29.4281	24.9479	26.1655	21.474	27.0714	23.152	B4galnt1	chr10:127165225-127172330	25.5527	30.3759	28.1997	23.8992	-0.0765751	6.0586	0.403501	0.525287	0.597997	-0.142951	6.0586	1.63624	0.200843	0.999889	0.0984419	6.0586	0.661318	0.416095	0.779944	0.241393	6.0586	3.95994	0.0465953	0.238268	B4galnt1
ENSMUSG00000006732	4.50613	5.72104	5.15008	4.38671	3.13662	3.26336	3.37352	5.24718	4.92082	4.27748	4.72355	5.46283	6.02951	5.21629	Mettl1	chr10:127041414-127046365	4.94099	3.25783	4.79226	5.56954	0.773617	3.77823	24.358	8e-07	3.27e-06	0.0424589	3.77823	0.0900158	0.764157	0.999889	-0.170813	3.77823	1.25676	0.262265	0.676442	-0.213272	3.77823	1.96194	0.161306	0.442911	Mettl1
ENSMUSG00000006736	32.4389	33.6113	33.9031	30.403	28.2323	29.6278	26.9908	39.5872	30.3296	32.5854	31.1368	28.3658	34.9334	37.3475	Tspan31	chr10:127067280-127070264	32.5891	28.2836	33.4098	33.5489	0.377472	5.61213	8.42731	0.00369628	0.0075935	-0.0370118	5.61213	0.0962404	0.756389	0.999889	-0.0426146	5.61213	0.10939	0.740839	0.92678	-0.00560272	5.61213	0.00189009	0.965323	0.987071	Tspan31
ENSMUSG00000006740	32.1524	30.5567	28.9488	32.528	26.5835	26.9859	28.3351	21.2343	33.627	28.144	27.6611	46.6214	31.8666	29.5969	Kif5b	chr18:6201002-6242174	31.0465	27.3015	27.6666	36.0283	0.359841	7.81503	5.21372	0.0224093	0.0381252	0.163382	7.81503	1.27159	0.259469	0.999889	-0.208181	7.81503	1.7817	0.181941	0.606447	-0.371563	7.81503	5.69511	0.0170123	0.142526	Kif5b
ENSMUSG00000006763	1.29597	1.16247	1.24852	1.28207	1.96389	1.73392	1.70782	1.04189	1.03073	1.02474	1.15976	0.970956	1.01139	0.763558	Saal1	chr7:46686108-46710680	1.24726	1.80188	1.06428	0.9153	-0.357214	3.32302	4.49236	0.0340466	0.0554178	0.228182	3.32302	2.0896	0.148305	0.999889	0.452031	3.32302	6.84424	0.00889273	0.262005	0.223849	3.32302	1.68768	0.193907	0.485504	Saal1
ENSMUSG00000006764	0.491002	0.419005	0.404951	0.153143	0.601287	0.678053	0.62439	0.404364	0.529709	0.441724	0.275787	0.323431	0.402851	0.407733	Tph2	chr10:115078641-115185022	0.367025	0.634577	0.412896	0.378005	-0.616643	0.365154	2.97244	0.084694	0.124072	-0.175254	0.365154	0.271663	0.602219	0.999889	-0.0438977	0.365154	0.0144582	0.904291	0.976873	0.131356	0.365154	0.129974	0.718459	0.877908	Tph2
ENSMUSG00000006777	0	0.0205549	0.0454241	0.0541779	0.305142	0.448611	0.443534	0.00953687	0.116935	0.180579	0.0895309	0.540899	0	0.421274	Krt23	chr11:99477974-99493137	0.0300392	0.399095	0.0991454	0.320724	NA	NA	NA	NA	NA	NA	NA	NA	NA	NA	NA	NA	NA	NA	NA	NA	NA	NA	NA	NA	Krt23
ENSMUSG00000006782	138.166	90.3658	91.9016	139.897	240.299	222.864	241.296	70.2907	156.082	132.679	124.363	177.043	79.5398	78.6694	Cnp	chr11:100574904-100591729	115.083	234.819	120.854	111.751	-0.852468	8.98847	10.9304	0.000945994	0.00220449	-0.0729775	8.98847	0.0921564	0.761453	0.999889	0.053882	8.98847	0.0429844	0.835755	0.956835	0.12686	8.98847	0.237645	0.625913	0.83187	Cnp
ENSMUSG00000006784	0.206969	0.620132	0.423271	0.314491	0.318034	0.239572	0.222948	0.684709	0.486264	0.498824	0.590116	0.597663	0.542119	0.468258	Ttc25	chr11:100545607-100572568	0.391216	0.260185	0.564978	0.536013	0.754539	1.47814	5.94822	0.0147322	0.0262016	-0.532768	1.47814	3.68984	0.054745	0.999889	-0.45284	1.47814	2.30974	0.128566	0.547638	0.0799275	1.47814	0.0720102	0.788432	0.91197	Ttc25
ENSMUSG00000006800	5.68818	5.74475	5.9823	6.45604	6.71524	7.08145	6.21928	5.92339	5.81651	5.46947	6.62019	4.14087	6.16014	4.85063	Sulf2	chr2:166073089-166155663	5.96782	6.67199	5.95739	5.05055	0.0133112	5.10455	0.00900284	0.924408	0.942535	0.00258044	5.10455	0.000394765	0.984148	0.999889	0.243843	5.10455	2.9828	0.0841538	0.489617	0.241262	5.10455	2.92194	0.0873827	0.327824	Sulf2
ENSMUSG00000006818	72.2734	85.8048	81.3765	77.8262	44.7271	45.8232	48.7403	78.4939	71.8249	80.2514	77.9439	82.5211	82.1336	84.5479	Sod2	chr17:13006846-13040063	79.3202	46.4302	77.1285	83.0675	0.946143	8.12871	72.9913	1.3e-17	1.98e-16	0.0381287	8.12871	0.145266	0.703101	0.999889	-0.0652239	8.12871	0.365094	0.54569	0.854714	-0.103353	8.12871	0.917795	0.338055	0.6327	Sod2
ENSMUSG00000006850	3.51821	3.83294	2.95779	3.76111	3.65486	3.6189	3.63409	3.16247	2.77813	4.11388	3.33303	3.92272	3.93774	3.73467	Tmco6	chr18:36735039-36742397	3.51752	3.63595	3.34688	3.86504	0.125318	2.70515	0.393869	0.530272	0.602633	0.0672276	2.70515	0.132862	0.715483	0.999889	-0.133604	2.70515	0.452243	0.501272	0.829482	-0.200831	2.70515	1.02385	0.311608	0.608531	Tmco6
ENSMUSG00000006906	24.8451	23.362	25.6078	26.9263	27.6466	29.6749	28.1867	20.9589	26.0535	24.1466	24.8864	29.5119	24.0675	24.072	Stambp	chr6:83543211-83572729	25.1853	28.5027	24.0114	25.8838	-0.00384089	5.7921	0.00100463	0.974715	0.980659	0.0672987	5.7921	0.359442	0.548816	0.999889	-0.0348403	5.7921	0.0826443	0.773745	0.939313	-0.102139	5.7921	0.711697	0.398881	0.683364	Stambp
ENSMUSG00000006920	10.5745	7.787	8.15992	10.4322	15.3586	16.4241	16.559	7.87785	10.9458	11.0478	10.2576	9.66883	6.82614	7.35286	Ezh1	chr11:101191115-101226463	9.2384	16.1139	10.0323	7.94928	-0.626931	6.29446	16.2707	5.49e-05	0.000163142	-0.121	6.29446	0.696643	0.403914	0.999889	0.222533	6.29446	1.9998	0.15732	0.583436	0.343533	6.29446	4.74427	0.0293961	0.190022	Ezh1
ENSMUSG00000006930	20.6113	14.1196	14.3348	21.2849	50.2939	38.2899	43.5976	13.4588	22.341	20.1974	22.0546	18.3957	11.1693	14.6243	Hap1	chr11:100347327-100356128	17.5876	44.0605	19.5129	14.7297	-1.14922	6.41994	33.8447	5.97e-09	3.33e-08	-0.150884	6.41994	0.671106	0.412666	0.999889	0.261209	6.41994	1.70537	0.191588	0.616938	0.412093	6.41994	4.21786	0.0400006	0.22071	Hap1
ENSMUSG00000006931	1.31249	0.856642	1.03793	1.34696	4.13852	4.22985	4.56805	1.09643	1.31637	1.89442	1.55827	1.83449	1.74003	1.47661	P3h4	chr11:100408456-100414836	1.13851	4.31214	1.46637	1.68371	-1.74497	2.11701	53.5434	2.53e-13	2.47e-12	-0.368871	2.11701	2.67832	0.101723	0.999889	-0.558186	2.11701	5.34439	0.020789	0.339027	-0.189315	2.11701	0.620499	0.430862	0.706207	P3h4
ENSMUSG00000006932	67.0096	41.4359	44.251	73.5908	78.0526	72.7401	82.7081	36.7729	65.1466	71.9788	60.7898	59.1641	38.86	41.6657	Ctnnb1	chr9:120929216-120960507	56.5718	77.8336	58.672	46.5633	-0.282876	8.23976	1.66622	0.196766	0.259092	-0.0546603	8.23976	0.0720083	0.788435	0.999889	0.289123	8.23976	1.70744	0.191317	0.616938	0.343783	8.23976	2.40831	0.120693	0.383588	Ctnnb1
ENSMUSG00000006941	249.422	299.127	283.44	233.82	168.193	176.411	167.249	265.284	236.638	217.085	234.834	236.966	299.308	322.063	Eif1b	chr9:120492232-120495330	266.452	170.617	238.46	286.112	0.815416	7.80699	38.4949	5.49e-10	3.52e-09	0.158326	7.80699	1.76165	0.184419	0.999889	-0.104576	7.80699	0.661362	0.41608	0.779944	-0.262902	7.80699	4.19629	0.0405124	0.222201	Eif1b
ENSMUSG00000006948	0	0	0	0	0.0241283	0	0	0	0	0	0.0125856	0	0	0	Klk4	chr7:43881160-43885804	0	0.00804275	0.00314641	0	NA	NA	NA	NA	NA	NA	NA	NA	NA	NA	NA	NA	NA	NA	NA	NA	NA	NA	NA	NA	Klk4
ENSMUSG00000006958	1.15688	0.735608	0.935186	1.21707	2.23927	3.4054	3.57611	0.726063	1.56213	0.776947	1.04536	0.898996	0.752689	0.64729	Chrd	chr16:20733127-20742384	1.01119	3.07359	1.02762	0.766325	-1.42582	3.00094	29.0397	7.09e-08	3.42e-07	-0.0223877	3.00094	0.00816312	0.928009	0.999889	0.40769	3.00094	2.26158	0.132619	0.551873	0.430078	3.00094	2.51734	0.1126	0.370426	Chrd
ENSMUSG00000006998	104.178	69.1126	72.3281	100.726	106.825	100.008	107.362	82.9091	96.559	108.602	99.7065	85.3257	59.4875	66.8023	Psmd2	chr16:20651652-20663414	86.5861	104.732	96.944	70.5385	-0.0985429	8.50255	0.378484	0.538416	0.610432	-0.164183	8.50255	1.22135	0.269095	0.999889	0.301556	8.50255	3.49095	0.0617053	0.457044	0.465739	8.50255	8.26406	0.00404376	0.0704742	Psmd2
ENSMUSG00000007021	88.8171	98.7807	108.154	92.0841	58.4827	68.3216	61.1722	144.877	90.3974	86.8626	100.093	72.4946	111.586	112.718	Syngr3	chr17:24685092-24689955	96.9589	62.6589	105.558	98.9329	0.803345	7.59458	20.9461	4.72e-06	1.7e-05	-0.12117	7.59458	0.578105	0.447056	0.999889	-0.0304071	7.59458	0.0312369	0.859713	0.965861	0.0907628	7.59458	0.277218	0.598531	0.81632	Syngr3
ENSMUSG00000007029	8.30983	5.31455	4.96658	7.25721	7.11572	6.85197	6.82667	5.44525	7.89166	7.54387	7.20123	7.10051	5.31014	4.84589	Vars	chr17:35000987-35016322	6.46204	6.93145	7.0205	5.75218	0.0740462	5.20509	0.163835	0.68565	0.744966	-0.12153	5.20509	0.516435	0.472366	0.999889	0.175076	5.20509	0.910956	0.339861	0.735784	0.296606	5.20509	2.60407	0.10659	0.360113	Vars
ENSMUSG00000007030	0.0691921	0.0857724	0.00659297	0.0707717	0.0173004	0.0357325	0.0330132	0.00692103	0.0106077	0.0131048	0.0397062	0.0196269	0.0227248	0.0186417	Vwa7	chr17:35016579-35026741	0.0580823	0.028682	0.0175849	0.0203311	NA	NA	NA	NA	NA	NA	NA	NA	NA	NA	NA	NA	NA	NA	NA	NA	NA	NA	NA	NA	Vwa7
ENSMUSG00000007033	1.92598	1.6989	2.50868	2.49115	2.2225	1.90573	1.90875	2.41002	2.45635	1.80703	2.61469	1.64437	2.79637	1.67897	Hspa1l	chr17:34972703-34979285	2.15618	2.01232	2.32202	2.0399	0.274403	2.42015	1.28919	0.256198	0.325508	-0.10387	2.42015	0.219134	0.6397	0.999889	0.0866741	2.42015	0.129541	0.718908	0.919799	0.190544	2.42015	0.625749	0.428919	0.704608	Hspa1l
ENSMUSG00000007034	0.0403769	0.0103369	0.0502555	0.0490421	0.0959083	0.13206	0.0743499	0	0.0147015	0.0227029	0.0650352	0.114246	0.0524914	0	Slc44a4	chr17:34914466-34930436	0.0375029	0.100773	0.0256099	0.055579	NA	NA	NA	NA	NA	NA	NA	NA	NA	NA	NA	NA	NA	NA	NA	NA	NA	NA	NA	NA	Slc44a4
ENSMUSG00000007035	0.00284231	0.0582128	0	0.0245497	0.0297062	0.0309877	0.0257665	0.0108036	0.0137987	0.0153423	0.0394423	0.0275735	0.0118243	0.00290994	Msh5	chr17:35028605-35046745	0.0214012	0.0288201	0.0198467	0.0141026	NA	NA	NA	NA	NA	NA	NA	NA	NA	NA	NA	NA	NA	NA	NA	NA	NA	NA	NA	NA	Msh5
ENSMUSG00000007036	12.5653	10.2299	11.2285	12.0758	10.6781	12.1728	12.1216	12.5195	9.76116	13.3053	10.3999	8.9593	11.4753	11.0415	Abhd16a	chr17:35089263-35102987	11.5249	11.6575	11.4965	10.492	0.158603	5.19114	1.18087	0.27718	0.348643	0.00176003	5.19114	0.00017079	0.989573	0.999889	0.137189	5.19114	0.883016	0.347377	0.739679	0.135429	5.19114	0.861028	0.353451	0.645155	Abhd16a
ENSMUSG00000007038	11.7179	10.5734	11.3308	10.6162	7.52763	7.83025	7.27567	14.8092	12.3008	12.196	11.8483	9.12494	12.3051	12.1259	Neu1	chr17:34931253-34935953	11.0596	7.54452	12.7886	11.1853	0.725375	5.35085	28.5904	8.94e-08	4.25e-07	-0.210187	5.35085	2.9171	0.0876455	0.999889	-0.0160915	5.35085	0.0146335	0.903716	0.976824	0.194096	5.35085	2.11786	0.14559	0.420827	Neu1
ENSMUSG00000007039	7.14834	10.0968	8.2736	6.94062	8.96524	8.77152	8.25667	11.2056	8.43411	7.26472	9.60688	10.2452	10.6544	8.90323	Ddah2	chr17:35059035-35062095	8.11484	8.66448	9.12783	9.93427	0.076811	3.83148	0.194998	0.658789	0.721033	-0.170159	3.83148	1.12228	0.289428	0.999889	-0.289707	3.83148	2.81116	0.0936109	0.50031	-0.119548	3.83148	0.478335	0.489177	0.748859	Ddah2
ENSMUSG00000007041	3.09069	3.74612	2.60013	2.64875	3.87393	3.75981	3.7496	4.21456	3.50953	2.75693	3.99812	4.95011	3.93173	3.60221	Clic1	chr17:35049966-35058749	3.02142	3.79445	3.61978	4.16135	-0.157225	2.70064	0.558512	0.45486	0.529775	-0.261071	2.70064	1.78869	0.181086	0.999889	-0.458709	2.70064	4.79788	0.0284947	0.373458	-0.197638	2.70064	0.892707	0.344745	0.638226	Clic1
ENSMUSG00000007050	5.16245	5.83256	5.64289	4.46	5.21748	4.84595	5.09327	5.46436	4.73186	4.78331	4.5342	4.6676	5.54012	4.90777	Lsm2	chr17:34981862-34985891	5.27448	5.05224	4.87844	5.03849	0.234353	4.00035	2.45718	0.116988	0.165149	0.110231	4.00035	0.640496	0.423531	0.999889	0.0671847	4.00035	0.203145	0.652194	0.89704	-0.043046	4.00035	0.0836115	0.772462	0.904195	Lsm2
ENSMUSG00000007080	0.0323703	0.0302659	0.0394937	0.0744558	0.0922679	0.0751852	0.0478447	0.0748934	0.0901901	0.0506461	0.121367	0.0576474	0.0409846	0.0345814	Pole	chr5:110286306-110337474	0.0441464	0.0717659	0.0842741	0.0444045	-0.528195	-0.477649	1.28131	0.257655	0.327117	-0.925198	-0.477649	4.52592	0.0333851	0.999889	0.000627468	-0.477649	1.65e-06	0.998976	0.99971	0.925826	-0.477649	3.76733	0.052263	0.253212	Pole
ENSMUSG00000007097	10.9011	4.68154	4.66238	7.96126	14.5603	13.8112	17.9373	3.24604	8.78097	7.8277	8.94346	11.1711	6.1131	5.81377	Atp1a2	chr1:172271709-172298064	7.05156	15.4362	7.19954	7.69932	-0.95335	5.91336	9.58434	0.00196244	0.00427742	-0.0323756	5.91336	0.0127097	0.910239	0.999889	-0.116589	5.91336	0.141774	0.706524	0.915285	-0.0842131	5.91336	0.0739087	0.785728	0.910808	Atp1a2
ENSMUSG00000007107	0.067896	0.0139056	0.0573627	0.0439825	0.0688107	0.0592178	0.0769375	0.0258073	0.0747134	0.065154	0.0717852	0.034153	0.0188303	0.0231705	Atp1a4	chr1:172223513-172258414	0.0457867	0.068322	0.059365	0.0253846	NA	NA	NA	NA	NA	NA	NA	NA	NA	NA	NA	NA	NA	NA	NA	NA	NA	NA	NA	NA	Atp1a4
ENSMUSG00000007122	0.257618	0.0824407	0.0728741	0.173836	0.313612	0.377408	0.775422	0.0535502	0.109433	0.282461	0.199493	0.312396	0.200947	0.115389	Casq1	chr1:172209894-172219868	0.146692	0.488814	0.161234	0.209577	NA	NA	NA	NA	NA	NA	NA	NA	NA	NA	NA	NA	NA	NA	NA	NA	NA	NA	NA	NA	Casq1
ENSMUSG00000007207	14.3103	17.7373	17.6522	17.6637	45.9343	58.4946	54.5296	16.0113	23.6363	12.8847	20.9058	16.8539	16.5007	16.0984	Stx1a	chr5:135023482-135051100	16.8409	52.9861	18.3595	16.4844	-1.47919	6.01632	83.3173	6.99e-20	1.28e-18	-0.124269	6.01632	0.678347	0.410157	0.999889	0.0336502	6.01632	0.0425323	0.836608	0.957083	0.157919	6.01632	0.933386	0.333985	0.628909	Stx1a
ENSMUSG00000007209	0.0114313	0.175592	0.217302	0.123418	0.0108612	0.0623137	0.0647679	0.141214	0.110992	0.0205681	0.135969	0.160183	0.0475555	0.222363	Ceacam9	chr7:16721929-16726132	0.131936	0.0459809	0.102186	0.143367	NA	NA	NA	NA	NA	NA	NA	NA	NA	NA	NA	NA	NA	NA	NA	NA	NA	NA	NA	NA	Ceacam9
ENSMUSG00000007216	4.1315	3.83295	4.17514	3.9788	3.56727	3.34675	3.66165	3.65545	4.06377	3.65456	4.19047	4.60675	3.4727	3.1625	Zfp775	chr6:48602063-48623227	4.0296	3.52522	3.89106	3.74732	0.366873	3.97046	5.60784	0.0178803	0.0311362	0.0494342	3.97046	0.121063	0.727884	0.999889	0.110594	3.97046	0.515565	0.47274	0.813228	0.0611597	3.97046	0.157967	0.691035	0.864568	Zfp775
ENSMUSG00000007279	0.121024	0.302087	0.198562	0.261327	0.197636	0.197915	0.462848	0.161723	0.139541	0.183731	0.187436	0.0978384	0.275336	0.0658236	Scube2	chr7:109798676-109865679	0.22075	0.286133	0.168108	0.146333	-0.196936	-0.203253	0.163151	0.686272	0.745547	0.388437	-0.203253	0.722126	0.395447	0.999889	0.60005	-0.203253	1.42666	0.232311	0.650333	0.211613	-0.203253	0.178554	0.672619	0.855939	Scube2
ENSMUSG00000007338	44.7301	53.9596	56.0701	48.8543	39.0936	42.1234	40.599	59.9088	49.9577	51.1135	49.4175	44.4588	53.2842	57.7846	Mrpl49	chr19:6053622-6057785	50.9035	40.6053	52.5994	51.8425	0.499481	6.41883	15.42	8.61e-05	0.000246149	-0.0485993	6.41883	0.174362	0.676264	0.999889	-0.0270582	6.41883	0.0463354	0.829567	0.955079	0.0215411	6.41883	0.0293343	0.864009	0.945739	Mrpl49
ENSMUSG00000007379	0	0	0.0601217	0.00247269	0.0761616	0.0449444	0.0908337	0	0.0422508	0.00206041	0.0635631	0.00246867	0.0119097	0	Dennd2c	chr3:103102604-103169769	0.0156486	0.0706466	0.0269686	0.00479278	NA	NA	NA	NA	NA	NA	NA	NA	NA	NA	NA	NA	NA	NA	NA	NA	NA	NA	NA	NA	Dennd2c
ENSMUSG00000007411	28.1681	24.7007	23.4459	30.722	35.6742	39.2867	38.8272	31.0266	27.5883	29.6118	27.98	23.3614	21.8608	24.69	Mark3	chr12:111574523-111656221	26.7592	37.9294	29.0517	23.3041	-0.327862	6.61366	7.22842	0.00717584	0.0137767	-0.118736	6.61366	1.09508	0.295349	0.999889	0.201977	6.61366	2.69067	0.100938	0.511306	0.320713	6.61366	6.75592	0.0093437	0.104404	Mark3
ENSMUSG00000007415	8.62817	11.3389	9.4785	8.15202	7.14149	7.41824	6.94238	8.47751	7.94126	7.52929	8.44658	9.91182	11.6466	10.1745	Gatad1	chr5:3632932-3657185	9.39939	7.16737	8.09866	10.5776	0.562924	5.19075	18.5115	1.69e-05	5.53e-05	0.212369	5.19075	3.15683	0.07561	0.999889	-0.169495	5.19075	1.73804	0.187388	0.612123	-0.381864	5.19075	8.8497	0.00293137	0.0613674	Gatad1
ENSMUSG00000007440	4.49424	3.84795	4.57135	4.56421	2.56727	2.79381	2.63258	5.37234	4.23819	3.79461	4.98606	3.73259	4.74101	3.99434	Pcdha11	chr18:37005203-37187657	4.36944	2.66455	4.5978	4.15598	0.888321	6.64688	44.0987	3.12e-11	2.39e-10	-0.0715665	6.64688	0.350001	0.554113	0.999889	0.075806	6.64688	0.335414	0.562488	0.86353	0.147372	6.64688	1.26489	0.260727	0.560262	Pcdha11
ENSMUSG00000007457	0	0	0	0	0	0	0	0	0	0	0.0291362	0	0	0	2310003L06Rik	chr5:87969459-87972870	0	0	0.00728404	0	NA	NA	NA	NA	NA	NA	NA	NA	NA	NA	NA	NA	NA	NA	NA	NA	NA	NA	NA	NA	2310003L06Rik
ENSMUSG00000007458	11.4579	11.6524	12.2948	10.7358	12.4003	12.7012	11.9551	14.1306	10.624	12.7274	11.6745	10.0728	13.4286	11.7074	M6pr	chr6:122308720-122317680	11.5352	12.3522	12.2891	11.7363	0.0744657	5.64265	0.3388	0.560522	0.631697	-0.0929522	5.64265	0.617975	0.431801	0.999889	-0.0235082	5.64265	0.033853	0.85402	0.963412	0.069444	5.64265	0.294857	0.587124	0.809964	M6pr
ENSMUSG00000007476	2.58496	3.46475	3.2013	2.31456	0.890273	1.00167	1.04525	3.33288	2.41782	2.66009	2.70315	2.58589	4.13691	3.1989	Lrrc8a	chr2:30237715-30263790	2.89139	0.979066	2.77848	3.30723	1.73465	3.47701	66.5151	3.47e-16	4.53e-15	0.0551962	3.47701	0.0898852	0.764323	0.999889	-0.193714	3.47701	0.95565	0.328285	0.728221	-0.24891	3.47701	1.58001	0.208759	0.502803	Lrrc8a
ENSMUSG00000007480	0.135169	0	0	0	0.0256856	0.235784	0.0765844	0	0	0.0364809	0.0937857	0.0145698	0	0.055354	Mc5r	chr18:68337596-68342446	0.0337922	0.112685	0.0325666	0.0233079	NA	NA	NA	NA	NA	NA	NA	NA	NA	NA	NA	NA	NA	NA	NA	NA	NA	NA	NA	NA	Mc5r
ENSMUSG00000007564	295.536	213.088	246.049	312.172	292.409	266.949	274.309	235.376	305.522	305.44	294.135	276.796	187.457	197.519	Ppp2r1a	chr17:20945311-20965916	266.711	277.889	285.118	220.591	0.116566	9.80285	0.602604	0.437586	0.512789	-0.0972468	9.80285	0.491257	0.483367	0.999889	0.28081	9.80285	3.47348	0.0623601	0.457044	0.378056	9.80285	6.26846	0.0122906	0.120628	Ppp2r1a
ENSMUSG00000007570	3.9871	3.85556	4.62311	3.95306	6.22626	6.4611	5.86005	4.44989	3.93356	5.34935	4.76884	3.34028	3.77206	4.10723	Fance	chr17:28313519-28326572	4.10471	6.18247	4.62541	3.73986	-0.416996	3.87233	6.88243	0.00870471	0.016373	-0.174971	3.87233	1.39223	0.238028	0.999889	0.134776	3.87233	0.698997	0.403121	0.773247	0.309746	3.87233	3.68236	0.054991	0.259325	Fance
ENSMUSG00000007589	9.30092	12.1929	10.737	10.286	6.84272	7.9602	7.46377	11.2799	10.5066	11.0535	9.47019	9.13798	10.6612	12.1066	Tinf2	chr14:55674689-55681820	10.6292	7.42223	10.5775	10.6353	0.691421	4.12113	18.9281	1.36e-05	4.52e-05	0.00407631	4.12113	0.0007999	0.977437	0.999889	-0.00232703	4.12113	0.000223008	0.988085	0.997487	-0.00640334	4.12113	0.00169027	0.967206	0.988187	Tinf2
ENSMUSG00000007591	0.148878	0.285856	0.0252685	0.0301381	0.0795675	0.0202889	0.010544	0.123787	0	0.0669681	0.129122	0.0601782	0.0387093	0.0476313	Tssk4	chr14:55650184-55652539	0.122535	0.0368001	0.0799693	0.0488396	NA	NA	NA	NA	NA	NA	NA	NA	NA	NA	NA	NA	NA	NA	NA	NA	NA	NA	NA	NA	Tssk4
ENSMUSG00000007594	55.2894	46.9527	52.096	58.8445	22.264	21.3856	21.6754	62.9104	51.0903	69.2526	59.3742	34.5704	50.39	50.5613	Hapln4	chr8:70083457-70090862	53.2956	21.775	60.6569	45.1739	1.46631	7.41269	88.6457	4.72e-21	9.68e-20	-0.187798	7.41269	1.85198	0.173553	0.999889	0.2394	7.41269	2.55607	0.109871	0.525028	0.427198	7.41269	8.07329	0.00449225	0.0739626	Hapln4
ENSMUSG00000007603	16.3682	14.3382	13.6621	17.1344	18.6687	19.5255	19.7303	15.5603	15.4953	17.0201	17.9142	17.2315	13.1434	13.8111	Dus3l	chr17:56764757-56770093	15.3757	19.3082	16.4975	14.7287	-0.153626	5.23595	1.33842	0.247312	0.31555	-0.102559	5.23595	0.692032	0.405474	0.999889	0.0667431	5.23595	0.249893	0.61715	0.884161	0.169302	5.23595	1.60462	0.20525	0.498684	Dus3l
ENSMUSG00000007610	2.65325	2.53536	2.94419	2.78797	2.42729	2.47143	2.54196	3.64139	3.36472	3.50774	2.9777	2.48173	3.5262	3.34603	Gtpbp3	chr8:71488103-71499583	2.73019	2.48023	3.37289	3.11798	0.313039	3.56363	3.22523	0.0725118	0.108269	-0.30633	3.56363	3.6803	0.0550589	0.999889	-0.19067	3.56363	1.22544	0.268296	0.682021	0.11566	3.56363	0.449635	0.502508	0.75692	Gtpbp3
ENSMUSG00000007613	0.5024	0.332318	0.345978	0.472344	1.22191	1.34705	1.27208	0.219287	0.25674	0.320061	0.223972	0.305748	0.272505	0.0935189	Tgfbr1	chr4:47353222-47414931	0.41326	1.28035	0.255015	0.223924	-1.4556	1.70918	24.0387	9.44e-07	3.81e-06	0.691743	1.70918	5.94411	0.0147666	0.999889	0.897726	1.70918	8.19244	0.00420653	0.210963	0.205984	1.70918	0.436195	0.508965	0.761101	Tgfbr1
ENSMUSG00000007617	6.74658	5.6483	5.54522	6.44269	11.1193	13.0491	11.3124	4.96985	5.45858	5.20164	5.94304	5.26185	5.19208	4.56901	Homer1	chr13:93299635-93405129	6.0957	11.827	5.39328	5.00765	-0.781627	6.15354	43.331	4.62e-11	3.44e-10	0.175811	6.15354	2.50638	0.113386	0.999889	0.288218	6.15354	5.70253	0.0169405	0.319148	0.112407	6.15354	0.872724	0.350202	0.642849	Homer1
ENSMUSG00000007646	0.917175	0.82182	1.16427	0.874187	0.585496	0.703076	0.568374	0.953251	0.803564	0.941159	0.731545	1.11992	1.05449	1.02703	Rad51c	chr11:87376645-87404954	0.944364	0.618982	0.85738	1.06715	0.784041	1.96472	12.5802	0.000389862	0.000986064	0.137826	1.96472	0.480663	0.488122	0.999889	-0.172132	1.96472	0.649565	0.420268	0.782006	-0.309958	1.96472	2.10741	0.146587	0.422192	Rad51c
ENSMUSG00000007653	8.29589	6.78801	7.96248	8.71504	7.68864	8.48788	7.51993	10.3946	7.68132	8.68267	10.8799	5.55393	7.45629	6.24316	Gabrb2	chr11:42419757-42629028	7.94036	7.89882	9.40963	6.41779	0.182661	5.65071	1.61124	0.204318	0.267722	-0.243362	5.65071	3.36269	0.066689	0.999889	0.310801	5.65071	4.62952	0.0314264	0.383465	0.554162	5.65071	14.5735	0.000134795	0.0137601	Gabrb2
ENSMUSG00000007655	0.588314	0.555754	0.813268	0.753346	1.73759	1.71536	1.73641	1.14843	0.845765	1.34164	2.0568	1.05199	1.01503	1.00852	Cav1	chr6:17306335-17341452	0.677671	1.72979	1.34816	1.02518	-1.17557	2.00651	20.0332	7.61e-06	2.64e-05	-0.990082	2.00651	16.0092	6.3e-05	0.270359	-0.592262	2.00651	4.98796	0.0255243	0.360977	0.39782	2.00651	2.25239	0.133408	0.404412	Cav1
ENSMUSG00000007656	22.0691	25.3804	24.9391	21.8018	45.8989	53.4337	48.4469	24.0032	22.2956	21.5304	20.1821	22.9139	24.4189	25.2575	Arpp19	chr9:75037614-75060313	23.5476	49.2599	22.0028	24.1968	-0.891713	7.13129	59.8907	1e-14	1.14e-13	0.0957807	7.13129	0.792334	0.373395	0.999889	-0.0387887	7.13129	0.111537	0.738402	0.926029	-0.134569	7.13129	1.34606	0.245969	0.544075	Arpp19
ENSMUSG00000007659	32.814	34.9181	33.1913	32.1294	40.2728	38.1533	37.5951	39.7311	31.8009	34.3674	35.2377	32.0587	31.6697	30.7862	Bcl2l1	chr2:152780668-152831728	33.2632	38.6738	35.2843	31.5049	-0.0443648	7.3084	0.162806	0.686586	0.745749	-0.0862162	7.3084	0.716208	0.397391	0.999889	0.0805444	7.3084	0.533787	0.465019	0.808852	0.166761	7.3084	2.28193	0.130889	0.40053	Bcl2l1
ENSMUSG00000007670	11.4631	7.66317	9.03664	10.4296	16.8084	16.2311	17.138	9.05985	9.88023	9.8062	12.7825	9.32218	7.97933	6.73842	Khsrp	chr17:57021051-57031522	9.64812	16.7259	10.3822	8.01331	-0.618427	5.44312	16.3709	5.21e-05	0.000155573	-0.105441	5.44312	0.546257	0.459851	0.999889	0.274775	5.44312	3.13535	0.0766121	0.478341	0.380216	5.44312	5.98223	0.0144507	0.131242	Khsrp
ENSMUSG00000007682	0.437721	0.354168	0.53075	0.335478	2.43887	2.36251	2.6209	0.333782	0.435499	0.432683	0.457974	0.594142	0.340026	0.271094	Dio2	chr12:90724552-90738438	0.414529	2.47409	0.414984	0.401754	-2.40125	2.2537	87.6988	7.62e-21	1.53e-19	-0.00303433	2.2537	0.000158141	0.989967	0.999889	0.0558869	2.2537	0.0455686	0.830962	0.955882	0.0589212	2.2537	0.0507418	0.821778	0.927008	Dio2
ENSMUSG00000007721	148.549	199.084	190.106	166.263	110.18	119.566	125.76	231.676	181.815	186.935	173.167	165.919	230.129	246.836	Ccdc124	chr8:70868227-70873935	176.001	118.502	193.398	214.294	0.743838	7.34596	23.5369	1.23e-06	4.85e-06	-0.137529	7.34596	0.973037	0.323924	0.999889	-0.286031	7.34596	3.63741	0.0564947	0.44662	-0.148502	7.34596	0.977493	0.322818	0.618916	Ccdc124
[truncated: 37,894 more rows]

## Sheet: Enriched Genes
Row.names	GeneSymbol.x	CTRL_meanRPKM	CTRLIN_meanRPKM	Fold Enrichment
ENSMUSG00000064263	Platr26	1.31061	0.00776044	168.884
ENSMUSG00000005716	Pvalb	1338.93	25.4767	52.5548
ENSMUSG00000076604	Igkj1	6.4765	0.130906	49.4743
ENSMUSG00000074385	Gm10684	0.751269	0.0155191	48.4094
[truncated: 39,013 more rows]

## Sheet: SORTED (p-value)
Row.names	GeneSymbol.x	CTRL-RES_PValue	CTRL-STR_PValue	RES-STR_PValue	CTRL-RES_FDR	CTRL-STR_FDR	RES-STR_FDR
[truncated: 39,017 more rows]

[truncated: 9 more sheets: SORTED (FDR), p-value, p-value_CTRL-RES, p-value_CTRL-STR, p-value_RES-STR, FDR, FDR_CTRL-RES, FDR_CTRL-STR, FDR_RES-STR]
